# Supplementary material for: Elucidation of independently modulated genes in Streptococcus pyogenes reveals carbon sources that control its expression of hemolytic toxins
Source: mSystems. 2023 Jun 6;8(3):e00247-23. doi: 10.1128/msystems.00247-23 (PMC10308926; doi:10.1128/msystems.00247-23)
Supplement: Supplementary Data 2 — Transcriptomic matrix (X), independent components (M), and their condition-specific activities (A). [file msystems.00247-23-s0006.xlsx]

## Sheet: X
Supplementary Data 2_1: Log TPM values: Expression Data (X) used to calculate the iModulons
Geneid	SRX1081650	SRX1081651	SRX1081652	SRX1081653	SRX1081654	SRX1081655	SRX1081656	SRX1081657	SRX1081658	SRX1081659	SRX1081660	SRX1081661	SRX1081662	SRX1081663	SRX1081664	SRX1081665	SRX1081666	SRX1081668	SRX1081669	SRX1081670	SRX1081671	SRX1081672	SRX1081673	SRX1081674	SRX1081675	SRX1081676	SRX1081677	SRX1081678	SRX1081679	SRX1081680	SRX1081681	SRX1081682	SRX1081683	SRX1081684	SRX1081685	SRX1081686	SRX1081687	SRX1081688	SRX1081689	SRX1081690	SRX1081691	SRX1081692	SRX1726505	SRX1726506	SRX1726507	SRX1726508	SRX1726509	SRX1726510	SRX1726511
SP5448_00005	8.39689	8.37159	8.43494	8.27888	8.49824	8.46689	8.62443	8.29474	8.46291	8.88374	8.64581	8.56276	8.49533	8.40379	8.44587	8.54306	8.42632	8.42369	8.76499	8.4297	8.50139	8.4108	7.74702	7.77247	8.05402	7.88659	8.29971	8.52506	8.14793	8.32332	8.08368	8.55335	7.82492	7.97123	7.74501	8.00627	7.8703	6.36983	7.74571	7.77331	8.03401	8.01494	8.44156	8.18376	8.68101	6.98873	7.04094	8.11451	6.95236
SP5448_00010	8.56811	8.4674	8.66316	8.35724	8.52619	8.67317	8.67047	8.39593	8.56854	9.03154	8.75422	8.71329	8.75527	8.45759	8.44373	8.5673	8.47184	8.47016	8.77059	8.40252	8.57137	8.72709	8.02327	7.91623	8.42247	8.1791	8.74797	9.05168	8.43432	8.74056	8.35432	8.5177	8.16443	8.31666	8.12708	8.07661	8.22758	7.06926	8.19944	8.66684	8.98849	8.42287	8.72736	8.99571	8.96863	7.3983	7.43375	8.25722	7.25089
SP5448_00015	8.41418	8.1239	8.5692	8.38961	8.03507	8.18881	8.37329	8.51298	8.55969	8.15849	8.33224	8.26852	7.91797	7.96247	7.88662	7.69859	7.91454	7.8816	8.20507	8.55532	8.35474	7.23887	5.73366	6.65833	6.53281	6.99946	6.67844	6.82688	6.44952	6.87733	6.52867	6.82554	6.165	7.12172	5.94167	5.88133	6.69482	5.58497	6.87205	6.33787	6.35083	6.23631	7.89202	7.12509	7.83996	5.47491	5.19263	6.2161	5.40188
SP5448_00020	9.79039	9.84957	9.77202	9.86417	9.8389	9.78906	9.8558	9.77084	9.92394	9.77676	9.39682	9.72426	9.89125	9.91492	9.87151	9.91664	9.97491	9.86866	9.56549	9.56341	9.76227	8.62805	8.19248	8.36692	8.52359	8.78742	8.64772	8.84957	8.49381	8.52364	8.90203	9.21811	8.27992	8.4281	8.18704	8.13216	8.46578	7.02295	8.40189	7.91688	8.04943	7.67053	10.2532	10.0083	10.2642	8.24161	8.25132	9.45746	7.9069
SP5448_00025	6.66686	6.58568	6.445	6.62224	6.58611	6.60084	6.92789	6.83305	6.90248	6.7935	6.93595	6.77241	6.74406	6.8868	6.79757	6.70807	6.82057	6.62507	6.48669	6.10797	6.66327	5.42584	5.40647	5.60322	5.80549	5.85971	5.74533	6.06228	5.81747	5.47737	6.11234	6.37378	5.56418	4.94385	4.92129	4.99853	5.15788	3.57099	5.26595	4.73814	5.36876	4.61798	7.50593	6.68353	7.45887	5.41243	5.55474	6.46124	5.25401
SP5448_00030	7.00748	7.04252	6.93186	6.83409	6.89735	6.74877	7.15501	7.10182	7.08174	7.15158	6.80648	6.99189	7.14951	7.20018	7.31401	7.35307	7.31047	6.99749	6.84682	6.68049	7.02463	5.70127	5.71941	5.66426	6.03125	6.15838	6.11566	6.5972	6.04323	5.84695	6.42036	6.35832	5.57259	5.68134	5.44634	5.54193	5.64218	4.75093	5.55863	5.56568	5.994	5.38958	7.95939	7.71366	8.02317	5.56986	5.56492	6.94118	5.22501
SP5448_00035	8.55274	8.72773	9.05285	8.62822	8.58483	8.72166	9.0341	9.27131	9.17509	8.82989	8.77311	8.81982	8.6198	8.66498	8.5827	8.36349	8.71002	8.54714	8.95252	8.65784	9.08903	8.09134	7.19482	7.67349	7.69474	8.06357	7.63365	8.03973	7.54164	7.98584	7.71826	8.01243	7.43838	6.89885	7.39017	6.83478	7.63214	5.53764	7.6643	7.63449	7.22538	7.14165	8.04467	7.83971	8.25663	5.6596	5.61211	6.69908	5.55344
SP5448_00040	7.91788	7.96256	8.51419	8.20823	8.06172	8.21799	8.43183	8.56614	8.54294	8.26642	8.3279	8.33919	8.19451	8.21479	8.23594	7.97005	8.20285	8.16677	8.26982	8.08135	8.51546	7.41021	6.77811	7.17353	7.10907	7.5008	7.35387	7.42076	7.13366	7.26974	7.25048	7.56571	6.78649	6.7803	6.72101	6.5289	7.25232	5.771	7.02365	6.84626	6.89954	6.78603	8.03513	7.76061	8.18184	5.67627	5.7112	6.57392	5.63631
SP5448_00050	7.95818	7.9556	8.20554	8.06376	8.04716	8.06084	8.2218	8.34643	8.39688	8.20416	7.89853	8.0911	8.14256	8.1921	8.14678	7.97777	8.15067	7.99161	8.31579	8.06186	8.35474	6.93722	6.50783	6.76828	6.82522	7.25354	7.03346	7.19218	6.90082	6.86603	7.04854	7.04303	6.47646	7.01661	6.36296	6.35613	6.81251	5.34332	6.6417	6.71157	6.69259	6.50533	8.3102	7.95054	8.49138	5.69635	5.75135	6.83764	5.63007
SP5448_00055	8.49946	8.63716	8.99171	8.85446	8.56704	8.67251	8.83233	9.54722	9.74035	8.69792	8.36434	8.7692	8.77272	9.06286	8.74783	8.39014	9.10857	8.69389	8.97599	8.95017	9.16424	7.86365	7.16933	7.39789	7.26249	8.0263	7.42558	7.84893	7.3328	7.70753	7.61567	7.84848	7.11385	7.34954	7.09774	6.58977	7.76755	6.04609	7.69165	7.32818	7.3787	6.94887	9.35572	8.80311	9.36476	7.40726	7.3928	8.54971	7.25752
SP5448_00060	10.7122	10.7082	11.0389	10.8788	10.6097	10.8388	10.7976	11.2395	11.3916	10.4099	10.1785	10.6783	10.7781	11.0058	10.7384	10.3174	10.9423	10.7284	10.7454	10.8547	10.9868	9.8468	8.19191	9.0391	8.68269	9.85103	9.19707	9.63865	8.92768	9.4264	8.96872	9.16133	8.64362	9.08345	8.73711	8.27906	9.72298	7.21641	9.42646	9.38934	9.33846	8.88914	11.3157	11.4119	11.1772	9.29793	9.32227	10.4614	9.3458
SP5448_00065	10.1369	9.9566	10.0645	10.0801	10.0091	10.2292	10.1074	10.105	10.3654	9.78131	9.91125	9.81224	10.0916	10.158	10.117	9.85232	10.2142	10.2345	9.95027	9.98021	10.1254	8.58547	8.01138	7.95693	8.00939	8.96648	8.26342	9.18595	8.28661	8.54013	8.40272	8.05465	7.90617	8.74137	7.83053	7.64724	8.42465	7.25709	8.32625	9.27481	9.47799	8.93798	11.1584	11.2843	11.3474	9.57726	9.60186	10.5678	9.47495
SP5448_00070	8.3643	8.2361	8.76903	8.17358	8.51009	8.7853	8.62784	8.10978	8.22023	7.99781	8.18465	8.53816	8.70949	8.17341	8.32273	8.12227	7.85613	8.49603	8.44298	8.21532	8.31162	6.34249	4.96594	5.62276	5.46823	6.60208	5.89479	6.41454	5.55156	6.08706	5.29761	5.33995	5.22994	6.61015	5.51139	5.47554	6.04882	4.53245	6.0384	6.54977	6.54751	6.58991	8.11136	7.71993	8.08462	5.93831	6.06758	7.06084	6.04707
SP5448_00185	10.2116	10.1867	10.0379	10.0696	10.2078	10.247	9.95708	9.64981	9.66758	9.61522	9.6466	10.2629	10.2876	10.0364	10.0078	10.5473	9.98031	10.2499	9.74912	10.0488	9.96679	8.24635	6.91186	7.8539	7.26751	8.79992	7.78635	8.31028	7.54936	7.93094	7.46929	7.85148	7.46268	8.14584	7.44081	7.19956	8.68479	5.68227	7.98952	7.47476	7.77125	7.44246	9.21231	9.95693	8.88183	7.57482	7.64615	8.54325	7.90883
SP5448_00190	9.24022	9.29051	9.32288	9.4696	9.15152	9.3207	9.03096	9.26216	9.39281	9.42483	8.66236	9.09799	9.20314	9.28254	9.2547	9.56089	9.67644	9.34502	9.52781	9.12743	9.48831	8.76238	8.16129	8.32968	8.59307	8.77649	8.57906	8.55107	8.74018	8.60381	8.58276	8.91216	8.53729	8.10059	8.11431	7.70764	8.58507	6.82963	8.24962	7.82844	7.99565	7.4363	8.82534	9.93919	9.17474	7.25632	7.25572	8.64736	6.80572
SP5448_00195	6.404	6.10715	6.59937	6.38898	6.02165	6.63571	6.46792	6.69459	6.94064	6.60541	6.73271	6.08628	6.31497	6.26087	6.35422	6.07864	6.4807	6.59251	6.48189	6.32179	6.33809	6.27452	5.95035	6.0147	5.99034	6.41459	6.15836	6.16349	6.12114	6.15278	5.7215	6.22127	6.1413	5.80848	5.99892	5.67804	6.15842	4.46612	5.94189	5.40194	5.35542	4.97654	7.32157	6.61424	7.22072	5.60357	5.19054	5.94592	5.26238
SP5448_00200	9.47499	9.10622	9.45601	9.17212	9.07194	9.47038	9.33701	9.27012	9.47635	9.38604	9.50433	8.94918	9.19113	9.10004	9.20139	8.88488	9.27523	9.41836	9.13701	8.94609	9.07636	8.42416	8.19559	8.17187	8.25499	8.53543	8.37725	8.41148	8.31793	8.25107	8.11886	8.35967	8.23132	8.0078	7.90691	7.76911	8.16202	7.19925	8.16508	8.06657	8.03187	7.66878	10.0935	10.36	10.4048	8.77995	8.72187	9.03387	8.23532
SP5448_00205	7.32704	7.35246	8.13775	7.78631	7.03504	8.00457	7.70517	7.78224	8.07816	7.99272	8.07159	7.41212	7.51078	7.31717	7.20655	6.83735	7.37415	7.67808	7.68495	7.66257	7.65452	7.68317	7.00706	6.8449	6.69756	7.40202	6.93171	7.15282	6.92126	7.24107	6.90497	6.5621	7.11946	6.96496	6.90946	5.92902	6.98179	5.935	7.6219	7.20421	7.09102	5.80326	7.37537	9.1783	8.23378	6.50724	6.56103	6.74079	5.91209
SP5448_00210	6.12711	5.41708	5.77258	5.48735	6.31886	5.88952	5.60103	5.29306	5.76952	5.046	4.67618	5.94783	6.30353	5.83999	5.54268	5.3171	5.55434	5.47076	6.51031	7.74311	8.19217	5.48647	4.28346	4.72256	4.77882	4.72185	5.1066	5.7824	5.23479	5.21838	4.92058	5.09596	4.59191	4.45744	5.13637	4.30583	4.55119	5.20277	5.09576	4.93367	5.01664	4.61181	4.39086	4.75218	4.95237	3.08093	3.07097	4.73526	3.3656
SP5448_00215	4.0492	3.50202	3.52478	3.65044	4.16798	3.86625	4.00172	3.28308	3.65418	3.29018	3.35775	3.6891	4.37098	3.94821	4.03451	4.25123	4.03811	3.7127	5.67122	6.16445	6.40836	4.23966	3.52185	3.67971	3.92052	3.61561	4.17867	5.22679	4.50373	4.35501	3.8371	3.69809	3.55995	4.08896	4.06591	3.8815	3.74681	4.34952	3.90557	4.11688	4.51633	3.92845	3.47882	3.67426	3.73656	2.6924	2.46547	3.79707	2.64794
SP5448_00220	5.16691	4.90184	4.65065	4.66195	5.32717	4.91403	5.18747	4.63896	4.89985	4.68999	4.74883	4.9805	5.69314	5.42279	5.40874	5.81614	5.20017	5.19869	7.36921	7.39827	7.73379	5.45051	4.82279	4.88627	5.15259	5.05072	5.37588	6.54444	5.75409	5.76096	5.11548	4.84193	4.91396	5.32686	5.39016	4.91244	5.29316	5.73838	5.27377	5.75779	5.93563	5.30865	4.83608	4.75489	5.22156	4.04802	3.92372	5.27424	3.93738
SP5448_00225	4.96913	4.36807	4.13343	4.52774	5.08175	4.55433	4.98241	4.26142	4.26854	4.27571	4.30691	4.62815	5.15761	4.70853	4.77513	5.35139	4.67623	4.77078	7.02156	6.97242	7.18828	4.86963	4.17217	4.38517	4.64861	4.41869	4.86744	5.93655	5.35848	4.93925	4.44029	4.42795	4.33563	4.90219	4.83771	4.41102	4.46671	5.10245	4.3612	5.17824	5.52434	4.9159	4.4522	4.92198	4.74539	3.67282	3.75259	4.88335	3.66069
SP5448_00230	4.61667	4.30542	4.11778	4.29486	5.03611	4.37156	4.3979	4.13594	4.23849	4.14263	4.07515	4.56197	4.84744	4.36904	4.64102	4.94626	4.6205	4.55069	6.89804	6.54398	6.91857	5.05388	4.35802	4.47117	4.69015	4.22247	4.95808	6.0405	5.29883	4.89882	4.00674	4.36737	4.38674	4.83913	4.51332	4.32787	4.72402	5.11001	4.06095	4.9014	5.22438	4.68559	3.20963	3.59288	3.81934	2.8877	2.63507	4.09681	2.85251
SP5448_00235	4.24256	4.08027	3.98065	4.12783	4.72727	4.23046	4.267	3.95617	4.20208	3.99413	3.97605	4.61696		4.58879	4.49533	5.08676	4.52343	4.43722	6.9974	6.49099	6.94593	4.83215	4.19379	4.32992	4.52316	4.36149	4.99317	6.07775	5.33988	5.09307	4.37165	4.30937	4.22257	4.42727	4.92635	4.34941	4.69672	5.14374	4.36465	5.25603	5.30428	4.96477	3.78859	4.53874	4.39872	2.73313	3.03391	4.00675	3.05744
SP5448_00240	2.6039	1.97884	2.17991	2.69604	2.04917	2.53131	2.12061	1.97807	2.43548	2.58639	2.50672	1.78288	4.82721	2.56553	2.19552	2.0701	3.24724	2.26545	2.46934	2.58038	2.497	3.97007	2.39753	2.75494	3.48402	2.90736	3.45461	3.12368	2.99203	3.49868	2.80685	3.12948	2.18838	2.13977	3.52485	2.93891	2.57092	4.03231	3.14756	3.40535	3.71562	2.78206	2.67033	3.15356	2.61996	1.33237	2.17681	2.0357	1.81024
SP5448_00245	5.87552	5.10038	4.89553	5.11747	5.67477	5.00595	5.40434	4.89225	5.2033	5.05583	4.88322	4.84476	2.5964	5.66189	5.45443	5.55509	5.70353	5.54134	6.29632	6.67126	6.68644	6.38116	5.8133	5.97736	6.14153	5.9248	6.59314	7.39034	6.60774	6.52343	6.07937	5.74324	5.7866	6.21964	6.52636	6.27307	6.18888	6.78413	6.05193	6.45453	6.68555	6.0832	5.11254	5.41617	5.68619	4.78679	4.71878	5.63916	5.42659
SP5448_00250	4.7397	4.22407	4.06734	4.27162	5.00916	4.25555	4.59284	3.97361	4.2908	4.36735	4.0928	4.2128	5.77681	5.01665	4.80123	4.92864	4.8822	4.31645	5.81804	6.2756	6.32046	5.25833	4.85602	4.89249	5.02874	4.85783	5.57026	6.32552	5.61179	5.22828	5.02423	4.97958	4.76288	5.50828	5.30204	5.27317	4.85961	5.40709	4.93506	5.43106	5.63986	5.21129	3.46111	4.8052	4.36572	3.34547	3.36882	4.26103	4.01868
SP5448_00255	5.7141	5.31482	5.29036	5.56576	5.63646	5.43291	5.73475	5.32046	5.38514	5.36783	5.33262	5.15797	5.12264	5.45124	5.43692	5.61959	5.58692	5.46205	6.42077	6.60437	6.81234	6.08431	5.43602	5.64793	5.57514	5.66206	6.10055	6.98865	6.30588	6.29386	5.50314	5.46817	5.37685	5.59731	6.07616	5.61685	5.69126	5.93644	5.68077	6.25046	6.49611	5.74967	4.24978	5.52222	5.10984	3.97213	4.09112	4.78193	4.14301
SP5448_00260	7.82213	7.44767	7.27631	7.36099	7.79467	7.44623	7.71793	7.24172	7.37342	7.23466	7.47998	7.20307	5.70243	7.62186	7.64294	7.59317	7.56365	7.49274	8.03596	8.0943	8.38153	7.0342	6.5867	6.5981	6.69139	6.82077	7.01417	7.764	7.18832	7.22942	6.6995	6.95795	6.36844	6.90969	6.74987	7.05305	6.83489	6.79413	6.54226	6.88527	7.18229	6.9014	8.21012	7.34795	8.33768	6.8448	6.90779	7.70111	6.9361
SP5448_00265	7.2089	6.85549	6.65613	6.84636	7.18722	6.95918	7.10665	6.49187	6.65347	6.92411	6.82642	6.69481	7.62224	7.00168	7.10332	7.28594	7.00523	7.00159	7.63647	7.59375	7.73433	6.31556	6.09644	6.11552	6.36065	6.39435	6.63031	7.21841	6.63492	6.4612	6.1818	6.20313	6.0087	6.37768	6.30302	6.15593	6.41936	6.26839	6.07471	6.62502	6.89692	6.37348	7.11522	7.72564	7.48476	5.6554	5.65013	6.47548	5.62089
SP5448_00270	5.85951	5.1127	5.47767	5.5246	5.54285	5.51613	5.53996	5.40463	5.85007	5.16613	5.71599	5.07671	7.15116	5.25481	5.08029	4.67948	5.72184	5.34283	5.34394	5.4189	5.69401	6.72338	5.71669	5.94779	5.92478	5.67736	6.30083	6.66641	6.40785	6.69927	6.1555	6.07257	5.75157	5.68457	6.07911	5.82386	5.60971	6.22608	6.04546	5.43259	5.98445	5.23212	3.71948	3.50034	4.4017	2.72643	2.65748	2.83164	2.84499
SP5448_00280	9.60607	9.30719	8.81129	9.22884	9.32398	9.4645	9.3917	8.87483	8.97784	9.07472	9.65364	9.03613	5.21831	9.39648	9.28065	9.08118	9.14615	9.22661	9.02703	8.79483	8.99541	8.17279	8.08448	8.14989	8.3152	8.26972	8.29189	8.37824	8.25371	8.08787	8.3547	8.62887	8.23511	8.03282	7.95463	8.37632	7.96169	7.85314	7.79919	8.00691	8.07443	8.15557	9.65122	9.54593	9.31644	8.04071	8.04848	8.79608	7.72393
SP5448_00285	8.54951	8.09577	8.49323	8.045	8.08157	8.46718	8.59479	8.53475	8.53176	8.39686	8.48857	8.14828	8.96504	8.53532	8.59486	8.46493	8.69058	8.73476	8.55125	8.6365	8.43344	8.70602	8.32571	8.4975	8.55302	8.58722	8.666	8.89077	8.75514	8.64327	8.5825	8.71381	8.21707	8.57848	8.37811	8.28221	8.55995	8.61672	8.51085	8.25747	8.49869	8.0017	8.69342	8.0378	9.01821	8.38508	8.32846	8.30463	7.95375
SP5448_00290	10.2037	9.64085	9.71231	9.60619	9.72149	9.865	10.0349	9.32876	9.51065	9.74022	10.0664	9.52905	8.57184	9.55129	9.66557	9.38792	9.52819	9.86284	9.45557	9.57532	9.35232	9.49409	9.41142	9.26687	9.40447	9.2614	9.34138	9.4648	9.34619	9.25106	9.47433	9.4918	9.2794	9.20643	9.10212	9.21376	9.18649	9.56666	9.23148	8.97429	9.05407	8.82144	9.83367	10.564	10.1208	9.34545	9.32477	9.29724	8.85232
SP5448_00295	8.78497	8.46937	8.69967	8.53466	8.53148	8.80439	8.7788	8.41471	8.69411	8.89283	8.83746	8.58607	9.70495	8.555	8.70835	8.51297	8.68266	8.86709	8.63089	8.61195	8.63079	8.74195	8.51342	8.47649	8.63971	8.42558	8.65115	9.01169	8.63279	8.74323	8.71622	8.6711	8.41066	8.39019	8.43928	8.33214	8.3039	8.80861	8.3931	8.30505	8.56453	8.23864	9.08789	9.03835	9.38488	8.49143	8.54998	8.56585	7.94866
SP5448_00300	7.91371	7.04353	7.30477	6.38131	6.80665	6.27793	7.21807	5.11359	5.39622	10.3693	9.19134	6.61451	8.76241	5.66133	7.0072	8.948	5.89743	6.99772	8.28474	5.68027	6.78333	9.2468	9.06335	10.1601	9.51004	9.71023	9.92506	9.17207	9.68331	9.2782	9.54723	9.74133	8.71076	9.75809	9.23801	9.54881	9.39289	8.34624	8.59928	9.17375	9.38599	8.76678	6.85124	7.17645	6.72792	8.72935	8.6344	9.85412	7.76005
SP5448_00305	7.78614	7.35285	6.31114	7.10761	6.84135	5.44811	7.16766	5.08902	4.51231	9.19776	8.11377	5.14492	6.21806	5.56367	6.25025	7.39222	6.28008	6.19987	7.17306	5.46898	5.83632	8.70271	9.48558	9.60298	10.0454	9.20976	10.4939	8.47142	9.14584	8.75754	10.2377	10.3233	9.81159	10.3522	10.0814	10.7653	9.64892	8.00927	9.64626	8.5317	8.23776	8.87886	6.41837	6.76557	6.16089	10.6121	10.4603	9.89588	8.76425
SP5448_00310	5.50307	4.78363	5.06838	4.9713	4.70993	5.15551	4.91635	4.69749	4.85126	4.80047	4.67197	4.45024	6.0313	5.21619	5.22886	5.16238	5.39266	5.31263	5.07158	5.7247	5.11059	5.20216	4.46941	4.56664	4.87686	5.09437	5.13847	5.27315	4.74562	4.8817	4.632	4.6104	4.52595	5.20924	4.98864	4.59738	4.76617	5.06863	4.88865	5.39228	5.4244	4.90232	6.30128	6.36379	6.2107	5.63714	5.47032	6.33618	4.99117
SP5448_00315	11.4765	11.6305	11.1746	11.3363	11.7788	11.3229	11.2929	11.3977	11.2715	10.1414	10.4105	11.5979	5.31572	11.7567	11.8982	12.0332	11.7585	11.4888	11.4976	11.4576	11.5617	8.48499	8.51823	8.7402	8.46522	10.0888	8.56982	9.34831	8.80075	8.6724	8.45274	8.65647	8.36264	9.08069	8.10369	8.22629	9.3127	7.03898	9.07675	9.31298	8.96085	9.35689	11.2157	10.3331	10.95	8.81885	8.82075	10.193	8.36207
SP5448_00320	11.0027	10.946	10.3344	10.752	11.1387	10.8365	10.6777	10.6038	10.46	9.49852	10.0918	10.9536	11.5839	10.9941	11.1875	11.3769	11.0559	10.9853	10.8352	10.6471	10.924	7.4611	7.73386	7.69767	7.61242	9.34267	7.75915	8.53631	7.82813	7.44098	7.52309	7.5033	7.38485	8.30093	7.16132	7.37846	8.15438	6.0905	8.01332	8.47463	8.122	8.74148	10.8959	10.4288	11.0055	8.70693	8.84563	10.0197	8.46674
SP5448_00325	10.9018	10.7475	10.1347	10.6039	10.9808	10.6212	10.3869	10.1858	10.0429	9.367	10.009	10.7347	10.8401	10.7192	10.8443	11.0362	10.6767	10.7001	10.5374	10.3147	10.5801	6.83295	7.66673	7.63101	7.33321	8.82564	7.22645	8.06826	7.45334	6.89917	7.50957	7.21936	7.20423	7.90491	6.80848	7.39749	7.74935	5.85334	7.38506	7.99246	7.73292	8.60106	10.3431	9.43651	10.2663	8.31366	8.36823	9.43747	7.74323
SP5448_00330	10.4154	10.3069	9.89332	10.2866	10.6465	10.3279	10.1591	10.0419	9.88624	9.22448	9.79285	10.4297	10.5199	10.434	10.7725	10.8511	10.5379	10.6527	10.4246	10.2235	10.4768	7.06682	7.78486	7.99551	7.41729	9.0928	7.52201	8.39571	7.78375	7.26682	7.72051	7.19618	7.28527	7.99668	6.83246	7.15129	8.21212	6.21163	7.76009	8.48664	8.33027	8.61724	11.5243	10.7713	11.4434	9.74069	9.78916	10.6779	9.49262
SP5448_00335	10.6795	10.5053	9.99101	10.4818	10.7438	10.5412	10.334	10.1284	9.92085	9.48266	9.99745	10.5077	10.3507	10.6804	10.964	11.0911	10.766	10.8133	10.6225	10.3062	10.574	7.13693	8.06473	7.92407	7.74517	9.39533	7.82982	8.74216	7.92737	7.35077	7.78084	7.34076	7.49692	8.10208	7.24616	7.44312	8.27828	6.18453	7.80013	8.68823	8.44602	8.86553	11.031	11.145	11.1469	9.26414	9.36353	10.2495	8.87829
SP5448_00340	11.2972	11.1553	10.3702	10.9288	11.4064	10.8805	11.007	10.5538	10.2908	9.97291	10.5931	10.9624	10.5473	11.1846	11.434	11.4413	11.1298	11.1069	10.9738	10.8339	10.8769	6.8378	8.2787	8.31021	8.07788	9.39375	8.02028	8.78263	7.98917	7.43824	8.1247	7.91144	7.65226	8.02265	7.35433	7.79723	8.35194	6.17942	7.6853	8.58956	8.17732	9.26136	11.7067	11.3366	11.7307	9.94665	10.1054	10.8132	10.1261
SP5448_00345	11.3368	11.2974	10.4436	10.9556	11.5169	11.0125	11.0395	10.6745	10.4438	10.0742	10.6857	11.0546	10.947	11.3431	11.5983	11.6172	11.3671	11.3453	11.1556	10.9279	11.1507	7.05344	8.41759	8.91598	8.27472	9.57251	8.20834	9.07085	8.30821	7.59523	8.64797	8.15155	7.653	9.00457	7.7948	8.40921	8.99482	6.71484	7.94895	8.65392	8.23584	9.56746	12.2111	11.803	12.2199	10.4757	10.6599	11.3641	10.7167
SP5448_00350	10.8092	10.5127	9.91474	10.4387	10.8284	10.5247	10.4085	10.0676	9.84259	9.60345	10.122	10.2852	11.1092	10.7376	10.9745	11.0581	10.7748	10.7382	10.5709	10.4015	10.5217	6.65977	7.75123	7.94602	7.75162	9.24479	7.69488	8.58497	7.59249	7.02852	7.63873	7.42378	7.21119	7.96378	7.03781	7.67312	8.10667	6.31471	7.4643	8.3138	7.87518	8.90254	11.4788	11.0382	11.4523	9.67961	9.80719	10.6171	9.19259
SP5448_00355	11.1911	10.9784	10.3484	10.8798	11.3033	10.9629	11.0069	10.5623	10.2876	10.2154	10.6379	10.5737	10.5094	11.2813	11.5651	11.5226	11.2313	11.2347	10.9996	10.7982	10.9191	6.99151	8.33215	8.40535	8.14172	9.85755	8.33319	9.06897	8.17016	7.36003	8.10225	7.82575	7.6743	8.61647	7.61153	7.82637	8.8701	7.0399	8.0168	9.0399	8.50426	9.36058	11.9105	11.959	12.1221	10.2532	10.3421	11.1529	10.2967
SP5448_00360	10.2741	10.2964	9.59561	10.0054	10.5189	10.1027	10.195	9.78429	9.57376	9.36373	9.95541	10.1483	11.1454	10.3437	10.553	10.6465	10.4254	10.4352	10.1686	9.90699	10.2151	6.4638	7.51314	7.96062	7.49466	8.85031	7.56523	8.26269	7.58989	6.82641	7.47303	7.40046	6.92628	7.38924	6.59511	6.83271	8.2166	6.11906	7.30469	8.06018	7.57037	8.63459	11.2364	11.0713	11.3006	9.54982	9.70599	10.4459	9.66601
SP5448_00365	10.9728	10.8725	10.2992	10.6747	11.1363	10.7938	10.7531	10.4384	10.1272	10.225	10.5265	10.6482	10.2126	11.0074	11.2108	11.4268	11.213	11.1364	10.9558	10.807	10.9203	7.56997	8.52021	9.15063	8.4324	10.1743	8.69315	9.43473	8.78227	8.018	8.4362	7.95455	8.01156	8.72338	7.97001	8.02998	9.41064	7.44447	8.58561	9.38738	9.01654	9.4514	11.1449	12.3295	11.5789	9.59902	9.71	10.3914	9.64263
SP5448_00370	11.1528	10.9314	10.2786	10.6969	11.1771	10.7891	10.7767	10.3901	10.1386	10.3068	10.5315	10.6567	10.944	11.2476	11.4734	11.4941	11.1703	11.1222	10.9736	10.8095	10.8351	7.17873	8.64566	9.03621	8.30612	9.96095	8.47837	9.20241	8.63847	7.59313	8.37329	8.02591	7.78314	9.0877	7.82341	8.49571	9.18543	7.10755	8.16932	8.98504	8.52017	9.47992	11.9085	11.6768	12.0728	10.3488	10.3766	11.2592	10.3466
SP5448_00375	11.808	11.6503	11.0814	11.6892	11.9694	11.7391	11.768	11.3351	11.0789	11.1655	11.5618	11.7188	11.0667	11.9602	12.1985	12.2166	11.8854	11.9039	11.8554	11.5138	11.7011	8.40395	9.48069	10.099	9.13602	11.0002	9.38281	10.064	9.64603	8.66753	9.47192	8.78776	8.78893	10.1215	9.09232	9.07774	10.6377	8.26007	9.62782	10.2817	9.80529	10.0644	12.1308	12.3048	12.2226	10.4157	10.5236	11.266	10.302
SP5448_00380	10.8148	10.7193	9.90679	10.5001	10.936	10.5932	10.5402	10.141	9.92491	9.9327	10.4485	10.6309	11.9178	10.6345	10.837	10.9746	10.682	10.6544	10.6547	10.2938	10.585	6.80014	7.67119	8.15647	7.75304	9.23346	7.6149	8.41878	7.59901	6.74626	7.5783	7.48656	7.10929	7.85116	6.94184	7.66787	7.95252	6.81771	7.47703	8.16289	7.55192	9.09885	11.3778	10.7643	11.0778	9.55962	9.70533	10.3936	9.03724
SP5448_00385	9.85989	9.79443	9.23383	9.59062	10.1818	9.78429	9.92913	9.46515	9.33757	9.38935	9.64415	9.81179	10.4846	9.86781	10.17	10.3317	10.0996	10.1645	9.95698	9.50507	9.98662	6.43108	7.4918	8.02086	7.25955	8.62771	7.30316	8.02964	7.66217	6.67134	7.38493	7.31774	6.52674	7.67327	6.67126	7.06458	7.73931	6.22608	6.78134	7.63003	7.17198	8.52722	10.83	8.28484	10.2575	8.88898	9.11403	9.757	8.67219
SP5448_00390	11.3129	11.2356	10.9638	11.251	11.4213	11.3395	11.1958	10.8394	10.6286	10.9887	11.0956	11.2757	9.76674	11.2579	11.4109	11.6586	11.3097	11.3234	11.2366	10.9857	11.1934	7.83761	8.80797	8.86002	8.36392	10.1059	8.36849	9.05551	8.65892	7.76124	8.33376	7.93579	8.2416	8.47744	7.72638	7.90623	9.07143	7.22715	8.46184	9.32342	8.68449	9.24189	11.4824	11.825	11.6951	9.67637	9.69478	10.6074	9.19502
SP5448_00395	10.5502	10.4622	9.95337	10.3187	10.7277	10.4302	10.4713	10.0729	9.87313	10.023	10.2502	10.5347	11.3667	10.4775	10.7238	10.8995	10.63	10.6593	10.4875	10.1626	10.491	6.91325	7.76863	8.12084	7.71642	9.16275	7.60046	8.32188	7.8279	7.06555	7.57537	7.48368	7.00477	7.8481	6.82044	7.48641	7.74973	6.507	7.28135	8.08046	7.42184	8.68409	10.9716	11.1322	11.1934	9.17795	9.37995	10.1646	9.04886
SP5448_00400	11.7059	11.587	10.9808	11.4797	11.8818	11.494	11.6314	11.103	10.8784	11.2609	11.4398	11.6304	10.496	11.5754	11.7532	11.8672	11.5251	11.6519	11.383	11.2201	11.4268	7.85263	8.81144	9.16715	8.62019	10.1789	8.69714	9.07462	8.75916	7.81271	8.56172	8.30364	8.0176	8.82967	7.71191	8.53849	8.85612	7.16742	8.08334	9.0725	8.50281	9.53576	12.0423	11.9156	11.8849	10.3153	10.4699	11.1707	10.0025
SP5448_00405	11.0287	10.9068	10.5126	10.89	11.2091	11.057	11.0182	10.6434	10.3977	10.7551	10.8404	10.987	11.6607	10.9797	11.1902	11.4128	11.0618	11.0809	10.9942	10.7439	11.0055	7.74294	8.41184	8.82079	8.34901	9.98083	8.55836	9.1567	8.6821	7.71204	8.28061	7.97482	7.77821	8.57559	7.51679	7.96933	8.72908	7.47783	8.04622	9.04983	8.5027	9.01733	11.3847	11.9029	11.6062	9.64603	9.74014	10.54	9.43449
SP5448_00410	10.7929	10.6545	10.2358	10.4575	10.9513	10.7886	10.8506	10.5517	10.2734	10.5866	10.5079	10.8344	11.117	10.9101	11.1633	11.5405	11.1846	11.099	11.0115	10.7738	11.0288	7.77787	8.50412	8.89503	8.54698	10.0784	8.74735	9.27311	8.83121	7.96831	8.20927	8.1261	7.76236	8.60719	7.67616	8.05665	8.59904	7.41371	8.01683	9.17061	8.76672	9.46063	10.583	10.4974	10.1554	8.64951	8.74884	9.69796	7.9315
SP5448_00415	11.6298	11.7578	11.1929	11.457	12.0502	11.6461	11.8971	11.52	11.2257	11.5684	11.6081	11.9139	11.0168	11.8174	12.0319	12.3207	11.8663	11.9308	11.8248	11.6678	11.8399	8.3487	8.91018	9.29424	9.05346	10.6691	9.20089	9.86019	9.3117	8.55888	8.95983	8.84208	8.43422	9.34507	8.2302	8.68743	8.97953	8.0404	8.66244	9.95383	9.40431	10.1542	11.845	11.6668	11.9372	10.0912	10.1525	11.0679	9.96877
SP5448_00420	11.7473	11.7876	11.2711	11.6404	12.0275	11.7657	11.7822	11.4475	11.2267	11.514	11.7291	12.0523	11.9856	11.7547	11.8583	12.0529	11.613	11.7658	11.6221	11.4568	11.742	8.20899	8.49174	8.77224	8.66779	10.2013	8.6597	9.19582	8.70988	8.26249	8.57097	8.54439	8.06408	8.72338	7.9778	8.46358	8.62985	7.70846	8.35376	9.15698	8.72952	9.37421	12.1016	12.2875	12.2505	10.2988	10.4628	11.3171	9.983
SP5448_00425	9.85173	10.1556	9.76323	10.039	10.3371	9.77928	9.99745	9.85461	9.72777	9.45966	9.4231	10.2388	11.8909	10.3234	10.2572	10.498	10.0836	10.0424	9.94115	9.80286	9.88509	6.12977	7.14084	7.16835	7.02738	8.64201	7.23328	7.50642	7.12616	6.04821	7.25787	7.23947	6.90708	7.42221	6.43983	7.21709	7.04632	6.04852	6.75061	7.83904	6.95006	7.57661	8.87542	9.0591	8.86131	7.058	7.04637	8.43402	6.82087
SP5448_00430	13.1195	13.4646	13.2331	13.4416	13.5609	13.3864	13.3154	13.4352	13.3861	12.8659	12.9861	13.4255	10.2869	13.3636	13.4663	13.5793	13.4472	13.479	13.3235	13.1629	13.4748	10.5308	10.8563	10.9545	10.7571	12.1103	11.2095	11.2917	10.8281	10.5044	11.1523	11.2168	10.9338	10.6628	10.2942	10.029	11.2838	8.43043	10.8455	11.4604	11.3658	10.8425	13.1369	13.4704	13.1189	10.9376	11.1115	12.141	10.6928
SP5448_00435	11.7485	12.0049	11.7315	12.2041	12.0975	12.0404	11.8601	11.8519	11.8687	11.3794	11.7555	12.2326	13.3775	11.82	11.8942	11.9278	11.6477	11.9852	11.6029	11.2596	11.8179	8.28967	8.97133	9.31938	8.94346	9.76324	8.84877	9.05722	8.61256	8.09626	9.35018	9.47968	8.75725	8.95728	8.18133	8.78883	8.82734	6.58029	8.32034	8.30865	8.32882	9.07824	13.1576	12.0565	12.9616	11.1025	11.1867	12.0208	10.6534
SP5448_00440	12.909	13.1192	12.6414	13.097	13.2157	13.0636	12.8751	12.8198	12.7976	12.5019	12.7696	13.1366	11.8499	13.0312	13.1401	13.4091	13.0945	13.194	12.8661	12.626	13.0163	9.77953	10.5629	10.7574	10.4547	11.6298	10.6829	10.8797	10.4106	9.80764	11.0196	10.8129	10.4027	10.5143	9.94061	10.1629	10.6601	8.4248	10.3496	10.7869	10.6944	10.7927	12.6402	13.0031	12.7801	10.6066	10.7122	11.7576	10.4153
SP5448_00445	11.5205	11.6592	11.0554	11.4886	11.7074	11.4591	11.2871	11.1665	11.1197	10.9724	11.1694	11.6243	13.0903	11.5396	11.7914	12.3837	11.9782	11.8962	11.7793	11.2895	11.7099	8.78495	9.45012	9.3552	9.37156	10.6486	9.65707	9.91552	9.36785	8.65952	9.69391	9.46019	9.22191	9.1938	8.67864	8.85477	9.31498	7.0754	9.03829	9.88813	9.74513	9.95765	11.4962	11.1754	11.4761	9.13931	9.25814	10.4998	8.69437
SP5448_00450	12.4212	12.5913	11.8791	12.4483	12.6315	12.4241	12.2322	12.0014	12.0123	11.7049	12.2375	12.6719	11.6648	12.4044	12.5434	12.8967	12.5029	12.5708	12.3117	11.9268	12.4213	8.85365	9.90119	9.53678	9.53865	10.917	9.7713	10.0622	9.45673	8.80354	10.1055	9.76634	9.52319	9.49763	9.00511	9.48813	9.70076	7.39692	9.32753	10.0366	10.0396	10.1952	12.2718	12.6951	12.4165	9.99385	10.0843	11.3962	9.57599
SP5448_00455	11.2835	11.3485	10.781	11.3841	11.4125	11.2556	10.8902	10.6656	10.7427	10.3427	11.0515	11.504	12.399	10.8946	11.0348	11.4904	11.0413	11.1447	10.9844	10.6299	11.0966	6.9866	8.10365	7.86787	7.94848	8.95736	7.95122	8.29819	7.36117	6.97548	8.52015	8.35241	7.86403	7.899	7.19108	8.00237	7.62517	5.7766	7.34946	7.82245	7.68644	8.62972	11.2644	11.9928	11.6319	9.12308	9.18223	10.3666	8.87315
SP5448_00545	7.30286	6.60308	6.39044	6.95893	7.07375	6.94609	6.72314	5.88842	5.97182	6.37346	6.51892	5.48438	10.9926	6.65459	6.42932	6.47536	6.45585	6.44783	5.99404	6.21267	6.19382	4.88721	5.15272	5.32269	5.35797	5.36339	5.50997	4.75102	4.52447	3.71511	5.63254	5.52456	4.98835	5.90389	4.67996	4.99288	4.97568	3.6907	4.98752	4.9752	4.50548	4.71804	6.2963	6.73311	6.20829	4.06985	4.13474	5.25405	4.04201
SP5448_00555	8.09331	7.49633	7.86616	7.99773	7.67965	7.80327	8.02736	7.93823	7.86418	8.56027	7.3789	7.67427	6.70101	8.34484	8.48332	8.39892	8.31723	8.47574	7.87651	8.92756	8.19861	7.93972	8.49107	8.07232	8.02794	8.63028	7.94123	8.15407	8.27936	7.65576	7.93225	8.03165	8.15811	8.22296	7.94274	7.70109	8.16984	7.49036	8.17614	8.15043	7.80261	7.96428	7.67013	7.99052	7.88776	7.41442	7.23879	8.36644	7.00831
SP5448_00560	7.6703	7.27911	7.39795	7.38544	7.37746	7.5808	7.72596	7.45132	7.44391	8.09542	7.2248	7.63852	8.48113	7.77402	7.95811	8.17886	7.85923	7.99119	7.68256	7.9915	7.87731	7.46895	7.62462	7.48841	7.55518	7.95398	7.54829	7.71856	7.81115	7.38467	7.30221	7.53738	7.64986	7.59529	7.2586	7.11015	7.59723	6.79167	7.57048	7.52313	7.55884	7.25197	7.43899	7.14199	7.46969	6.71655	6.63361	7.65481	5.97353
SP5448_00565	8.40697	8.26572	8.13822	8.37183	8.27893	8.3952	8.55498	8.33921	8.32044	8.78704	7.91662	8.52831	7.80798	8.50058	8.61665	8.66377	8.43762	8.67041	8.29567	8.6847	8.48085	7.68234	7.95172	7.57987	7.73119	8.23901	7.77978	7.82988	7.84311	7.57999	7.67625	7.86632	7.84625	7.76138	7.4228	7.40031	7.77275	6.78058	7.7803	7.49796	7.50117	7.35722	7.90915	7.96687	8.02901	6.85681	6.8852	8.03226	6.34451
SP5448_00570	8.0787	7.92209	7.90351	7.99949	7.84646	8.0515	8.1225	7.85988	8.06007	8.42309	7.65169	8.17279	8.62012	8.08859	8.30126	8.37849	8.14272	8.34227	8.02495	8.35008	8.11444	6.95998	7.24251	7.19574	7.31841	7.60155	7.23248	7.29701	7.16053	6.94766	7.24465	7.48732	7.37932	7.36978	7.12103	6.95768	7.34243	6.26735	7.3316	6.66849	7.1066	6.78991	7.49244	7.20328	7.55518	6.39608	6.38698	7.56983	5.8259
SP5448_00575	7.32586	7.06035	7.15867	6.67627	7.27168	7.08275	7.15835	6.19266	6.41462	6.26011	6.95474	7.27867	8.24437	6.89169	6.82993	6.90801	6.59246	6.77596	7.16139	6.93952	6.97017	4.87855	4.11457	4.17408	4.8614	4.72984	4.77889	4.80093	4.36931	4.46619	4.57545	4.47344	3.89707	5.07875	4.86283	5.28255	4.02798	4.84281	4.42972	4.414	4.54145	5.4782	7.09102	6.40741	7.14278	4.7247	4.66678	5.92161	4.78298
SP5448_00580	9.50332	9.23775	9.35647	8.98525	9.46394	9.37508	9.40655	8.47353	8.67967	8.99009	9.12717	9.35112	7.40416	8.86665	9.19117	9.27884	8.92793	9.35986	9.40998	9.0985	9.11482	7.11155	6.63845	6.68807	6.82125	7.69893	7.13744	7.44191	6.91739	6.91741	6.63426	6.51792	6.86568	7.55358	6.91667	6.71789	7.12821	5.62347	7.16115	7.37757	7.24511	7.73819	8.94556	8.88019	9.05864	6.78168	6.89499	8.21398	6.80435
SP5448_00585	7.81058	7.56093	7.73741	7.67689	7.45016	7.72888	7.65926	7.718	7.84661	7.84554	7.76811	7.19057	9.53906	7.70017	7.74963	7.64955	7.9218	7.86039	7.74568	7.73005	7.59258	7.40063	7.31118	7.33836	7.33597	7.56181	7.51779	7.63461	7.46289	7.42633	7.39856	7.4629	7.45015	7.2713	7.16137	6.89414	7.27814	6.47595	7.00884	7.28023	7.1725	6.9309	8.74222	9.09407	8.91313	7.04107	7.05883	8.26515	6.63564
SP5448_00590	8.95238	8.71185	8.39502	8.54512	8.74436	8.65422	8.76953	8.38309	8.28407	8.48501	8.50815	8.48411	7.64975	8.96998	9.22097	9.45096	9.06893	8.97073	8.82646	8.68935	8.79479	7.2026	7.46324	7.55015	7.37624	8.16853	7.64609	7.91049	7.43898	7.25098	7.40225	7.10884	7.19348	8.03401	7.37465	7.62086	7.61233	6.67423	7.42408	8.29803	8.24028	8.33991	9.29187	9.08729	9.38192	7.9193	7.93991	8.87776	7.48772
SP5448_00595	9.02468	8.67027	8.29798	8.58875	8.72523	8.63986	8.79894	8.20855	8.1709	8.45935	8.54358	8.0909	8.79223	8.84733	9.00513	9.09732	8.90884	8.77531	8.56626	8.53532	8.5317	6.56776	7.16227	7.3855	7.19506	7.8109	7.27114	7.4769	7.0317	6.75225	7.0332	6.9486	7.02938	7.5019	7.01934	7.34226	7.16368	6.84257	6.97178	7.91302	7.44069	7.88991	9.72233	9.95802	9.95937	8.7096	8.73388	9.31238	8.1628
SP5448_00600	9.2177	8.41896	9.50775	9.29199	8.44424	8.93252	9.25576	10.5138	9.95976	9.64793	8.76945	9.77428	8.67391	9.99817	9.55627	8.87246	9.30768	9.29624	9.00355	11.1936	9.95176	11.286	10.8158	10.877	10.2153	10.7807	10.1901	10.3345	10.6131	10.552	10.0407	9.88023	10.9648	10.6196	10.4284	9.79505	11.2143	11.1408	11.4682	10.3445	10.2577	9.64606	7.61803	8.03435	7.55341	9.2089	9.0499	8.63011	8.7493
SP5448_00605	2.58466	1.74401	1.93376	2.21301	2.20067	2.27797	2.14633	1.67575	2.17101	1.8685	1.85854	1.95325	9.92946	2.21809	2.36367	1.55679	2.73435	2.52227	1.7612	2.34826	2.19864	3.02303	1.84826	1.9784	2.54308	2.3156	2.4856	2.38167	2.00146	2.23702	2.10613	2.10407	1.7374	1.96921	2.34836	1.93346	2.105	3.24714	2.25324	2.1423	2.5645	1.69638	2.25353	2.3322	2.12027	0.905399	1.22613	1.00934	0.743536
SP5448_00610	2.52497	2.08027	2.64865	2.56098	2.09303	2.60694	2.29176	2.50127	2.67724	2.63816	2.42564	2.17879	2.1039	2.9325	2.85953	2.43945	3.00528	2.53692	2.66514	3.213	2.58735	3.18312	2.13138	2.59349	2.7485	2.18527	2.83822	2.45817	2.31157	2.42358	2.59901	2.52763	2.06571	2.93678	2.64182	3.10444	1.89068	3.38248	2.43601	2.08698	2.66867	2.24981	2.10569	2.06263	2.34454	0.97749	1.26404	1.8097	1.42824
SP5448_00615	2.97545	2.64334	2.69953	2.63717	1.26812	2.48128	2.41153	2.47086	3.061	2.60313	2.44799	2.83771	2.6544	2.46712	2.56739	2.02919	3.20586	2.55853	2.30624	3.06077	2.87931	3.31808	1.80294	2.48127	2.96377	2.03345	2.40182	2.72338	1.80917	2.58955	2.92653	3.33956	2.42536	2.59055	2.87339	2.33585	1.85426	3.56578	2.11397	2.20016	3.16024	1.90988	2.13585	2.06933	2.2866	1.03182	0.65711	1.45698	1.15843
SP5448_00620	1.7564	2.32194	2.17879	2.75456	1.94968	2.10048	2.38071	2.22863	2.74862	1.91214	2.17875	2.28885	2.30651	2.76865	2.2964	1.69473	2.53249	2.72077	2.33739	2.87664	2.7577	2.75939	2.20324	2.28149	3.03182	1.74771	2.74748	2.86694	1.98895	2.34052	2.66618	2.78325	1.87412	2.27171	3.04177	1.61224	2.69662	3.21161	2.4437	2.51943	2.67346	2.17104	1.63346	2.06981	1.72857	0.398892	0.665697	1.47187	0.740578
SP5448_00625	1.65453	2.00381	2.3169	2.93662	2.08136	2.49588	2.43464	1.94821	2.6584	2.47925	2.30256	1.34973	2.46274	2.86611	2.73411	1.9495	2.94616	2.43545	2.41429	1.69913	2.78969	3.41309	2.47763	2.70845	2.67868	2.42464	2.09674	2.43283	2.36473	2.83161	2.63422	1.93287	2.58878	1.54656	2.95267	2.03447	2.1297	3.36869	2.8493	2.45947	2.33595	2.38375	2.66812	2.64911	2.49677	0.56503	0	1.22344	1.00705
SP5448_00630	2.38469	1.42796	1.56412	2.23474	2.17928	1.39044	1.5776	1.7285	2.34521	1.78785	1.67376	1.97496	2.20876	2.50062	1.91762	1.40857	2.34162	2.18442	1.83969	1.50602	2.12384	3.26943	1.69845	2.02966	2.05186	1.73366	1.98276	2.31935	1.62845	2.25489	2.41767	2.38412	1.06724	2.25584	2.13676	0	1.68349	3.02345	2.249	2.15048	1.57991	1.998	1.6929	2.57449	1.96937	1.06995	1.4514	1.38049	1.04163
SP5448_00635	1.5222	1.85754	2.41653	3.14268	1.52504	1.98771	1.86403	2.02787	2.72006	2.72681	2.5359	2.53583	2.59545	2.46712	2.99646	1.86453	3.23932	2.55853	1.96958	2.88067	2.30809	3.854	2.90153	2.99936	3.22823	2.58442	2.89279	2.72338	2.77476	2.86273	3.21	2.56373	2.07241	3.22838	3.45204	1.88713	2.4796	3.39044	2.58333	2.85001	2.4359	2.48447	1.82628	3.06916	2.67738	0.702003	1.54748	1.55545	1.46477
SP5448_00640	8.53475	8.16815	8.12674	8.26175	8.26096	8.47087	8.38953	8.28511	8.35556	8.28083	8.28855	8.44203	2.87085	8.59103	8.65199	8.51425	8.5905	8.62759	8.32546	8.59303	8.51433	7.10618	6.71323	7.22579	6.94506	7.64003	7.16203	7.32495	7.11316	6.66736	6.91321	7.48673	6.77463	7.21991	6.76181	7.34371	7.31813	6.05521	7.0311	6.54576	6.54582	7.04983	8.88753	8.47283	8.91505	7.22697	7.18673	8.37226	6.85644
SP5448_00645	10.5015	10.4498	9.74691	10.7874	10.2808	9.98563	10.1937	9.88388	9.7356	10.9391	10.3118	10.2461	8.46163	10.0156	10.1725	10.3987	10.2633	10.4149	9.9251	9.92766	9.85225	8.42063	8.45315	8.52241	8.49286	9.69016	8.45645	8.57609	8.3743	7.95455	8.58271	8.76179	8.47126	8.60494	7.77029	8.27583	8.58597	6.60371	8.46369	8.27126	8.51173	8.19546	9.58463	10.0218	9.67477	8.58461	8.59139	9.48046	8.55946
SP5448_00650	4.33292	4.48675	3.34812	4.67563	4.84914	3.12176	3.66495	3.87281	3.36377	3.45629	3.35768	4.20616	10.1212	4.03464	4.26681	4.57464	4.25549	3.92922	4.14593	4.25811	4.07217	2.73082	1.50793	1.92919	2.44079	2.70945	2.73722	2.7265	2.3569	1.73282	1.85611	2.5428	1.91678	1.47091	2.271	2.40172	2.15706	2.40664	1.21476	2.04018	2.50283	0.721187	4.26215	4.05719	4.84118	2.25052	2.15693	4.20507	2.91065
SP5448_00655	7.8732	7.35435	7.26778	7.28775	7.42665	7.40477	7.55619	6.92009	7.0822	7.61236	7.3446	7.04957	4.16316	7.37069	7.43586	7.24965	7.56265	7.44962	7.21565	7.37579	7.20162	6.82213	6.89653	6.70098	7.07593	7.02904	7.20842	7.50595	6.91636	7.17814	7.30855	7.20977	6.95264	7.31621	7.03101	7.23251	6.91992	6.73819	6.80969	7.01376	7.04801	7.02724	8.5207	8.80824	8.4202	7.90355	7.91555	8.88527	7.73585
SP5448_00660	6.93924	6.356	6.23299	6.22842	6.29426	6.23938	6.32195	5.61527	5.78972	6.10958	6.00185	4.76899	7.42762	6.37575	6.21154	6.06329	6.59673	6.15213	5.73229	6.44125	5.93149	5.40836	5.27245	5.10384	5.87847	5.56287	6.21638	6.08767	5.40042	5.59834	6.16252	6.09736	5.67413	6.59799	5.91244	6.10356	5.82935	5.32206	6.01855	5.82886	5.56313	5.90719	8.06336	8.7073	8.0737	7.44955	7.47664	8.49013	7.21805
SP5448_00670	8.86777	8.76756	8.91854	8.91957	8.90167	9.15156	8.96661	8.6977	8.96074	8.63162	8.81941	8.82676	6.2069	8.87258	8.91012	8.764	8.80136	9.03592	8.78768	8.70871	8.77384	7.1845	6.22832	6.45354	6.6532	7.76511	7.06765	7.11623	6.68885	6.88673	6.62263	7.06453	6.3022	7.04047	6.68153	6.55308	7.45792	4.85739	6.70215	6.70222	6.16022	6.23232	8.47556	8.83455	8.37292	6.06952	6.15758	7.97973	5.85177
SP5448_00675	8.66743	8.38383	8.55602	8.64417	8.60061	8.94349	8.74973	8.35784	8.54401	8.49201	8.71896	8.53393	8.95409	8.65647	8.55031	8.46129	8.41248	8.77488	8.41418	8.25311	8.49208	7.09912	6.13688	6.34659	6.53496	7.52014	6.71297	6.81915	6.29544	6.38506	6.3359	6.57247	6.2235	6.60618	6.01514	5.92292	6.75824	5.10622	6.46413	6.04881	6.09023	6.16149	9.07254	9.32421	9.16535	7.10695	7.30209	8.79603	7.26459
SP5448_00680	8.25422	7.94909	8.08553	8.2248	8.0968	8.35861	8.03065	7.77639	8.02746	8.00687	8.14576	7.86458	8.54603	7.96738	7.92854	7.97133	8.02685	8.20227	7.90788	7.71513	7.86044	6.50455	5.80853	5.95475	6.27938	7.06934	6.59845	6.67553	6.0352	6.397	6.3178	6.231	6.06864	6.43597	6.00394	5.65152	6.37538	4.97229	6.24955	6.25443	6.34086	6.15937	8.31409	9.10454	8.51442	6.64605	6.78556	7.95701	6.65384
SP5448_00685	3.12602	2.57348	3.1116	3.11514	2.28595	3.57414	2.42234	3.06748	3.23865	2.37617	2.73587	2.84639	7.97858	2.51714	2.52279	2.54775	2.92879	2.90516	2.5402	2.21372	2.61076	2.71312	1.28623	2.37396	2.62864	1.82975	2.58792	1.97187	1.1036	2.43392	2.14003	2.06598	1.76834	1.25258	2.12403	1.08022	1.38953	2.45318	2.25689	1.98872	1.87621	1.00871	1.46055	2.10428	2.41069	0	0.39791	1.2876	0.661202
SP5448_00690	8.63328	8.35862	8.1058	8.32248	8.48199	8.52455	8.31954	8.08985	8.23773	8.10165	8.05038	8.35795	2.74491	8.64033	8.79702	8.70067	8.60095	8.56962	8.49943	8.54043	8.50488	6.50978	6.77356	6.33541	6.80726	7.28126	6.83441	7.02793	6.61392	6.60506	6.8313	6.76985	6.52584	7.21476	6.46358	6.66326	6.58633	5.51938	6.34938	6.03181	6.35283	6.33824	8.86065	8.42997	8.6461	7.35964	7.48284	8.70507	7.07814
SP5448_00695	7.95942	7.82795	7.59735	7.72222	7.9064	8.00588	7.79452	7.60603	7.65568	7.63065	7.46153	7.78876	8.53292	8.02661	8.26155	8.26269	8.17761	8.20035	8.03342	7.97329	8.03668	6.52713	6.63003	6.33589	6.60309	7.07	6.63304	6.77196	6.72723	6.42202	6.61471	6.54609	6.52531	6.8411	6.33078	6.31308	6.56843	5.77928	6.44722	5.9988	6.24458	5.99557	8.01894	8.18987	8.01987	6.5755	6.68259	7.89082	6.51038
SP5448_00700	7.74278	7.38334	7.31261	7.6371	7.44912	7.70429	7.306	7.26946	7.45267	7.22145	6.85624	7.5946	7.99901	7.63572	7.70111	7.83509	7.75801	7.71144	7.66287	7.58431	7.75819	6.3217	5.80046	5.99765	6.00234	6.57326	6.14596	6.22926	6.04527	6.10921	5.77183	6.29301	5.87917	5.95042	5.80359	5.64477	6.31293	4.80238	6.00627	5.57424	5.62835	5.5412	7.48471	7.48782	7.38604	5.57884	5.66193	7.19471	5.05774
SP5448_00705	9.88776	9.67551	9.94015	9.51644	9.50988	9.72717	9.93228	9.72022	9.83935	10.2723	10.1844	9.92286	7.45914	9.7958	9.90674	9.77866	9.70367	9.99667	9.79286	9.9397	9.75172	10.257	10.2426	10.2257	10.27	10.0226	10.0434	10.1412	10.238	10.3535	10.2065	10.5484	10.3762	10.4469	10.1041	10.424	10.0725	9.83134	10.1225	9.98999	10.3083	10.5627	10.5851	9.89079	10.5968	10.1812	10.1533	10.1282	10.2703
SP5448_00710	11.1296	11.0398	10.9177	11.0203	11.2252	10.8112	11.0856	10.9768	10.7703	10.7017	10.1962	11.3416	9.92492	11.2241	11.2799	11.4688	11.0031	11.0368	11.2291	11.292	11.3377	8.66165	8.39974	7.99583	8.32311	10.1267	8.97337	9.19961	8.38319	8.50723	8.58517	8.48537	8.62858	9.57523	8.41882	8.10942	9.30315	6.38253	8.7398	8.28931	8.26024	8.34896	10.8206	10.8348	10.7724	8.61539	8.89844	10.668	8.68937
SP5448_00715	10.4935	10.3151	10.2222	10.1752	10.3636	10.0273	10.2984	10.1222	9.93295	9.29783	9.43939	10.0491	11.3875	10.5121	10.6689	10.786	10.4221	10.4262	10.3741	10.516	10.5238	7.59813	8.45577	7.33763	8.18131	9.91249	8.72395	9.12795	7.75331	8.14183	8.35633	7.77724	8.43463	9.38848	8.43187	7.78176	9.14672	6.37155	8.52828	8.64169	8.29597	8.51169	11.2728	11.0403	11.3393	8.91848	9.12805	11.0266	8.90078
SP5448_00720	10.4409	10.3974	10.2767	10.2456	10.4245	10.1394	10.4618	10.3598	10.1928	9.36019	9.86094	10.3829	10.6759	10.5045	10.628	10.7335	10.3911	10.3903	10.5743	10.5315	10.6598	7.73947	8.63191	7.89423	8.44891	10.147	8.96871	9.19806	7.92602	8.24183	8.305	8.23051	8.65457	9.20789	8.38005	8.16921	9.27447	6.42465	8.49445	8.68908	8.33471	8.69601	11.299	11.0661	11.1163	9.28803	9.5635	10.8976	9.35564
SP5448_00725	10.9011	10.9511	10.9263	10.9048	10.9325	10.6162	10.982	11.0287	10.8819	9.83808	10.5586	11.0423	10.604	11.0327	11.061	11.0307	10.7443	10.7676	11.0646	11.0327	11.1469	7.88904	9.19691	8.60133	8.83261	10.3981	9.2343	9.41184	8.46037	8.49482	8.72463	8.94138	9.09764	9.4297	8.59179	8.82467	9.52137	6.54655	8.78221	8.92479	8.45267	9.00068	11.4747	11.7282	11.421	9.22668	9.42436	11.1036	9.09688
SP5448_00730	10.788	11.108	11.4759	11.0779	10.9935	10.8929	11.3082	11.4653	11.3148	10.2154	10.8496	11.4039	11.0304	11.1332	11.1723	11.262	11.1402	10.9644	11.6676	11.418	11.5341	8.23969	9.19135	9.09225	9.19201	10.5882	9.37675	9.50593	8.80904	8.71702	8.86489	9.29175	9.41319	9.50547	8.77108	8.77768	9.4622	7.18285	8.87615	9.06178	8.46106	9.02132	10.6229	10.7326	10.7632	8.71342	8.88013	10.3638	8.12194
SP5448_00735	4.75857	4.4121	4.48393	4.47851	4.67156	4.43255	4.60376	3.90534	4.12259	5.24495	4.85817	4.37553	11.2406	4.10956	4.3422	4.60638	4.62363	4.63668	4.8123	4.27756	4.41864	5.23249	4.6149	4.77382	4.87064	4.48616	4.72338	4.65974	4.78749	5.06218	4.37057	4.5943	4.45694	4.96403	4.5655	4.43829	4.50194	4.42172	4.55602	5.1948	5.38458	4.96434	4.81859	4.50022	4.99121	3.88124	3.73451	4.72529	3.63716
SP5448_00740	6.55595	6.00982	6.27302	6.07813	6.41224	6.22621	6.67535	5.66138	5.87562	6.92031	6.69023	6.01495	4.43836	6.02851	6.28811	6.13864	5.86129	6.22218	6.56226	6.18239	6.0076	6.61952	5.93867	5.92743	5.9665	6.02611	5.84123	6.01021	5.95562	6.18952	5.61297	5.31286	5.68865	5.3863	5.93751	4.59845	5.90893	5.31732	5.642	6.14661	6.16701	6.30789	5.81726	6.37928	6.25222	4.62476	4.82299	5.44473	4.89624
SP5448_00745	4.66787	3.83492	4.21071	4.72255	3.98834	3.88912	3.49647	3.04215	4.36718	3.98754	4.17683	3.68661	6.1188	4.16018	3.92161	3.59383	4.77728	4.34807	4.12619	4.33325	4.23034	5.5459	4.76584	4.93868	5.19306	4.35832	5.05599	4.77504	4.27843	5.03803	4.86123	4.70987	4.48863	5.00894	5.21775	5.12701	4.78138	5.37159	4.2051	4.79679	5.03471	4.24675	1.25322	3.58286	2.43281	1.97068	1.17255	1.48885	2.09751
SP5448_00750	3.3474	2.33724	3.04556	3.2527	3.12379	3.4169	2.99202	2.78577	2.90547	2.81514	3.00779	2.73196	3.81283	3.09208	2.86889	3.17973	3.43732	3.2422	2.6136	2.60469	3.08865	3.77985	2.49311	3.05393	3.39297	2.94318	3.338	3.02583	3.14135	3.23457	3.23104	2.75858	2.17942	2.60165	3.45558	2.34652	2.98727	3.45483	3.03549	3.13349	3.27042	2.10885	2.66064	3.01557	2.89134	0.92878	1.22088	1.70698	1.14937
SP5448_00755	6.53327	6.37329	7.00124	6.83929	6.53878	6.33687	6.66401	6.92105	7.51983	7.2297	6.67942	6.49813	3.04535	6.64417	6.58128	6.27784	7.27143	6.6223	6.8546	6.59868	6.67945	7.68077	6.91036	7.57475	7.33357	7.20714	7.64749	7.32986	7.27592	7.91268	7.24362	7.32516	6.66874	7.12867	7.51901	6.83672	6.95009	7.56962	7.47513	7.02086	7.69172	5.89906	4.68902	4.25921	4.91401	4.41349	4.12344	4.19607	4.53136
SP5448_00760	1.45446	0.835156	0.620876	1.56315	1.06429	0.908696	0.786748	0.659106	0.974472	1.93466	1.05352	0.606747	6.73362	0.782619	0.466466	1.17755	1.49129	0.951397	1.10856	0.845214	0.969734	3.33971	2.3689	2.58262	2.79872	3.07238	2.74972	2.12399	2.67079	2.55696	2.7143	2.32074	2.11069	1.89688	2.46389	2.04836	2.37277	2.15851	2.74538	1.93001	2.75294	1.77454	0.199049	0.9125	0.160392	0.789376	0.954995	0.444201	0.761667
SP5448_00770	2.45356	1.75662	1.37652	1.86449	1.02605	1.55317	1.54635	1.19805	1.46603	2.23325	1.86741	1.19088	0.904132	1.47309	1.43276	1.65364	2.47001	1.68587	1.4603	1.05718	1.51062	3.04855	2.29732	2.74962	2.89234	2.61411	2.92628	2.5366	2.82094	2.45978	2.64117	2.7469	2.28105	2.80875	2.58233	2.54624	2.46236	3.31833	2.87091	2.57546	2.47099	2.15924	0.767763	1.31539	0.504732	1.32132	1.61806	1.46777	1.69347
SP5448_00775	2.13793	1.31367	1.0023	2.05716	0.948931	1.58686	1.41407	1.45569	1.12879	1.98697	1.33836	1.08036	1.5921	1.34224	1.21559	1.41807	1.92178	1.35493	1.38682	1.87514	1.18718	2.28988	2.1943	2.11998	3.09041	2.02351	2.8104	2.42871	2.36066	2.03858	3.06361	2.85966	2.11141	1.411	2.67233	2.66651	2.28919	2.51097	2.62152	2.50999	2.97228	1.90022	1.1773	1.66807	0.876256	1.84309	1.83695	1.10633	2.13789
SP5448_00780	1.93901	1.86718	1.29847	2.43061	1.53373	2.42068	1.96603	1.58355	1.77292	2.03928	1.7748	1.49381	1.74269	1.81814	1.09737	1.61989	2.59111	1.90019	1.73878	1.44864	1.40467	3.65576	2.4977	3.15598	3.49785	2.73216	3.24314	2.85827	2.75645	3.20658	2.93809	2.65809	2.61999	2.13089	3.71024	3.08592	2.10429	3.80668	2.78227	3.07418	2.85451	2.45529	1.2582	1.38585	0.953218	1.94356	1.73511	1.56424	2.00721
SP5448_00785	8.45418	7.97365	8.40129	8.16041	8.10398	8.26916	8.3559	8.28969	8.24113	8.51946	8.29767	8.12842	1.42918	8.18576	8.16287	8.03888	8.39791	8.14806	8.28799	8.34101	8.30994	7.68228	6.77208	7.21854	7.43119	7.63692	7.32905	7.61177	7.30134	7.55636	7.05283	7.41787	7.17435	7.44848	7.21724	7.27216	7.02642	6.79407	7.1196	6.77203	7.25811	7.26284	9.28501	9.13141	9.35968	8.70467	8.60301	9.09576	8.04362
SP5448_00790	7.87425	5.47693	6.74786	9.16357	5.38155	6.16647	6.41771	9.46872	7.73186	6.7793	6.88638	5.62558	8.2651	8.59515	8.21903	6.24037	9.63171	8.1239	6.77306	6.67311	8.07998	6.05833	6.00367	5.9542	6.099	6.25305	6.28321	6.24992	6.47992	6.27114	5.80572	5.80378	5.82586	6.09425	5.69717	5.84969	5.84977	6.24923	5.84569	5.71938	5.98339	5.45883	8.88061	8.86981	9.54735	5.9376	5.88024	6.24505	5.45206
SP5448_00795	6.73661	4.5965	5.99293	7.82574	4.67432	5.50565	5.46994	8.08715	6.8118	5.69151	5.92698	4.97646	5.78933	7.30077	7.10544	5.42035	8.46565	7.30402	5.9681	6.0163	7.10513	5.12109	4.70368	5.1868	5.08929	5.13671	5.22058	5.31702	5.42984	5.05667	4.91197	4.90795	4.69227	4.7991	4.84179	4.26082	4.86252	4.75849	4.91715	4.86204	5.5107	4.7248	7.4641	7.869	8.37742	4.89726	5.00325	4.91148	4.4252
SP5448_00800	4.45812	2.48083	2.90354	5.46403	2.27086	1.79583	2.87916	5.04233	2.29398	4.1392	3.45322	2.4811	5.10716	3.68923	3.73763	2.56883	5.20747	4.01127	2.68208	3.38908	4.03601	3.53224	4.46254	4.40278	4.13112	4.76464	4.39268	3.70252	4.25867	3.60698	3.76677	4.23818	4.0127	5.134	4.34614	3.58469	4.08639	3.59026	3.90574	3.83978	4.51527	4.43307	2.62939	2.08973	3.06827	3.9516	3.58141	3.12175	2.89824
SP5448_00805	4.66817	2.66324	2.74568	5.59208	2.26193	2.28718	2.7703	5.00021	2.90838	4.03491	3.18934	2.52449	1.38308	4.1069	4.12941	3.02144	5.30301	4.58467	3.09536	2.92067	4.16382	4.33506	4.70043	4.5116	4.56793	4.89109	4.64176	4.45239	4.5491	4.32367	4.19261	4.47764	4.25542	4.87937	4.32229	4.35216	4.54637	4.01098	4.24542	4.52617	4.91647	4.53608	3.05468	3.23287	3.76564	4.00317	3.78473	3.26671	2.985
SP5448_00810	3.95006	1.7217	2.36126	4.85111	2.27443	1.76045	2.67717	4.40397	2.71107	2.91563	2.64493	2.12814	2.18348	3.60949	3.82245	2.84767	4.67981	4.53196	2.93771	3.05971	4.04023	3.82593	4.32145	4.45109	4.36482	4.48549	4.22935	3.9698	4.01485	3.40826	3.58066	4.02666	3.79758	3.16751	3.80039	3.88656	3.91003	3.89223	3.92348	4.05193	4.55073	4.33663	3.01489	2.22503	3.3973	3.81702	3.69174	3.41199	2.83098
SP5448_00815	4.52216	2.5408	2.58792	5.37059	1.50438	2.25341	2.81505	4.31063	2.78475	3.10435	2.6036	2.48817	2.33147	3.79967	3.88473	2.69955	4.61338	4.53386	3.19399	2.4989	4.2005	3.96138	4.17911	4.05687	4.03156	4.37999	3.58222	3.6295	3.89175	3.67223	3.59364	4.23636	3.93885	3.99778	3.62869	3.53115	3.72738	3.87138	3.63191	3.91339	3.98129	4.08143	2.88845	2.79065	3.56577	3.94149	3.86238	3.35247	3.34346
SP5448_00820	4.88751	2.62134	3.37483	5.47524	2.40679	2.8258	3.10783	4.58671	2.96255	3.68572	3.20029	2.87432	2.21419	4.18324	4.58799	3.26278	5.12115	5.07492	3.45889	3.62978	4.1598	4.32855	4.85946	4.43896	4.45805	4.61164	4.55807	4.17703	4.34411	4.17353	4.11642	4.36737	4.07347	4.07849	4.21769	4.28928	4.24639	3.83872	4.30712	4.62315	4.68582	4.44374	3.37522	3.0114	4.14789	4.72834	4.51366	4.26914	3.83306
SP5448_00825	5.50789	2.57629	3.67656	5.74405	3.19069	3.33121	3.64292	4.72154	3.63074	3.89245	3.47604	2.86072	2.83523	4.58918	4.93023	3.61023	5.37784	5.438	3.5436	3.64057	4.51609	4.78483	4.82716	4.70421	4.80299	4.76464	4.963	4.3597	4.63293	4.16483	4.22159	4.48842	4.40521	4.63693	3.97582	4.01095	4.58387	4.69206	4.3273	4.82284	4.88061	5.10432	3.06163	4.07692	3.99523	4.60945	4.43093	3.51981	3.72171
SP5448_00830	4.94843	2.38128	3.14225	5.23612	2.45813	2.78827	3.21165	4.06932	2.63321	3.25978	3.04039	2.43041	3.14408	4.11869	4.52595	3.1256	4.85715	4.9944	3.32685	3.23017	3.97961	4.09667	4.27644	4.11659	4.4178	4.35442	4.34073	4.0039	4.0731	3.72734	3.99716	4.3354	3.73791	4.03694	3.85617	3.77315	3.86245	3.9974	3.8791	4.2057	4.33004	4.20424	3.15879	3.71996	3.91034	4.05129	3.99797	3.85766	3.37382
SP5448_00835	5.7287	3.28435	4.06734	5.94535	3.19085	3.55736	3.9818	4.63986	3.36357	3.97987	3.91567	3.17551	2.96248	4.757	5.27574	4.05216	5.5545	6.11552	4.30881	4.15761	4.8208	5.04397	4.87483	4.82839	5.12228	5.09804	5.11445	4.65035	4.85246	4.32047	4.6987	4.92666	4.4008	5.11442	4.76549	4.90606	4.8244	4.88162	4.66716	5.21546	5.16066	5.00609	3.88929	3.96597	4.52634	4.50838	4.49718	4.48007	3.79129
SP5448_00840	5.78216	3.60205	4.83066	6.13513	3.805	4.04168	4.26874	5.20365	4.24707	4.45873	4.2989	3.97309	3.63147	5.12687	5.54598	4.20554	5.73241	6.20714	4.79457	4.6292	5.05971	5.33937	5.1511	5.21378	5.22602	5.08284	5.18512	4.78725	5.06017	4.72018	4.99965	5.44752	4.74628	4.81103	5.0674	4.86553	4.73215	5.26525	5.18478	5.0976	5.37996	4.98564	3.91207	3.8418	4.51738	4.40309	4.47002	4.3518	3.80155
SP5448_00845	7.69248	7.45528	7.51676	7.5077	7.36824	7.45157	7.51192	7.39731	7.64853	8.04636	7.82271	7.16179	4.3174	7.60221	7.56273	7.38074	7.74187	7.55744	7.50713	7.3566	7.2809	8.13829	8.23955	8.04593	8.16978	8.01056	8.12832	8.04651	8.06415	8.11447	8.07871	8.19242	8.19336	8.33781	8.01767	8.1391	7.98545	8.12172	8.06239	8.1051	8.47829	8.05127	9.02095	8.90637	8.93565	9.02598	8.9574	9.11726	8.39918
SP5448_00850	7.525	7.365	7.61143	7.57842	7.35869	7.59617	7.59628	7.73988	7.97754	8.26073	8.17983	7.41876	7.41083	7.75647	7.64633	7.43208	7.86442	7.76892	7.86614	7.79992	7.7202	8.50336	8.1063	7.9552	8.08143	8.11631	8.11524	8.22039	8.0514	8.40497	8.09701	8.30843	8.18769	7.94137	7.94836	7.8976	7.77536	7.64122	7.91063	8.19625	8.70478	8.23211	9.18303	9.28945	9.21684	9.06555	8.95895	9.46878	8.56591
SP5448_00855	9.54084	9.22294	9.32405	8.93813	8.92137	9.3338	9.28942	8.64641	8.54093	8.72804	9.19099	8.74374	7.52832	8.55573	9.03345	9.15223	9.15008	9.58637	8.80352	8.60339	8.82532	7.31228	7.53052	7.63256	8.32706	8.23752	8.04167	8.38044	7.74019	7.30668	8.67252	8.89029	7.57363	7.46892	7.17336	7.39722	7.406	6.4659	7.32293	6.926	6.93775	6.79696	8.91232	9.242	8.77934	8.07251	8.15495	8.8421	7.51413
SP5448_00860	10.0182	9.67519	9.66512	9.79027	9.91252	10.027	9.68766	9.17753	9.11499	9.37773	9.89102	9.64297	8.91128	9.71535	9.94097	9.33688	9.34901	9.84587	8.99675	8.98386	9.06608	7.33276	7.8218	7.79019	8.76712	8.9638	8.65242	8.61326	7.99768	7.53239	9.26317	9.30918	8.1713	7.9875	8.07447	8.13132	7.59182	7.16186	7.64772	7.40259	7.22289	6.86606	10.4419	10.9192	10.2569	8.97396	9.03743	9.87595	8.77908
SP5448_00865	8.96101	9.21901	8.99787	9.40391	9.53229	9.11895	8.88285	9.24818	9.45406	8.75046	8.54024	9.47389	9.89822	9.27816	9.1721	9.19498	9.16734	8.8247	9.03366	8.79714	9.20982	7.71215	7.34513	7.50904	7.87345	7.9169	7.90511	8.04297	7.67159	7.80253	7.94924	8.19135	7.67213	7.80127	7.9551	7.5111	7.38127	6.97427	7.43123	7.11433	7.55168	6.72571	8.65663	8.22754	8.6767	6.62821	6.70772	7.54971	6.42546
SP5448_00870	4.67421	4.34012	4.42679	6.43074	7.12844	6.31732	4.64839	4.48214	4.5539	6.60256	6.07166	6.29401	9.48281	6.42667	6.31059	3.99405	4.52231	4.0845	4.91293	4.72809	5.10606	4.69406	3.88819	4.1502	5.57539	5.82595	5.84726	5.42513	4.87371	4.94155	5.53542	5.25347	5.22519	5.31339	5.436	4.88937	4.13403	4.57751	4.04026	4.68645	4.93745	4.23329	4.92946	4.96621	5.87858	3.53984	3.13602	3.1003	4.16482
SP5448_00875	5.38307	4.6987	4.80002	6.80042	7.55707	6.78185	4.94845	4.6867	4.89177	6.89719	6.43778	6.78109	6.39632	6.64336	6.45761	4.37489	4.75888	4.27315	4.98665	4.89046	5.29535	5.16612	3.8646	4.41216	5.64189	5.69378	5.93783	5.31824	4.95218	4.79729	5.45155	5.26821	5.22023	5.84125	5.50465	5.47844	4.18263	5.29633	4.10754	4.6294	4.843	4.46136	5.05594	4.54329	5.93411	3.8434	3.33019	3.30344	4.11635
SP5448_00880	5.72619	5.32996	5.36432	7.45009	8.27614	7.34858	5.57539	5.36572	5.38665	7.65775	6.97056	7.3859	6.77278	7.31971	7.11172	4.83212	5.32596	4.7457	5.57597	5.61425	5.81452	5.34915	4.6852	4.91105	6.2957	6.1501	6.33872	6.10248	5.35514	5.56811	6.29938	6.14651	5.82922	6.2642	6.2178	6.22256	4.43558	5.52221	4.90441	5.36929	5.70833	5.35217	5.66436	5.60545	6.59624	4.34531	4.11534	4.00319	4.98783
SP5448_00885	2.63144	2.04302	2.92002	4.87398	4.94728	4.64872	2.68941	2.03792	2.71373	4.53793	3.93281	4.64113	7.37709	4.63338	4.29636	2.22209	3.09397	2.42315	2.74716	2.9394	3.24102	3.00083	2.0715	2.32699	4.94028	4.53342	4.83632	2.56361	2.32251	3.0221	4.66477	4.74217	4.11477	4.32278	4.7366	3.72878	2.51154	2.83891	1.36448	2.74207	2.85451	2.37155	2.92317	3.60786	3.80957	1.17959	1.53224	1.97666	1.97498
SP5448_00890	6.24631	5.86809	5.7028	5.46672	4.88275	5.15379	5.04978	4.81246	6.34729	5.05601	5.02033	4.53236	4.52095	4.60603	3.97545	4.96205	6.09193	5.67613	5.4621	5.57326	5.63238	6.72061	5.75203	6.07128	5.67725	4.27712	5.28296	5.218	5.05532	5.78404	5.93911	5.61261	5.18533	5.24659	5.53994	4.94445	5.15931	6.4118	5.53466	4.0297	4.73126	4.78843	2.26481	3.44951	3.15572	1.84572	1.04358	1.76897	1.43298
SP5448_00900	0	0	0.536465	0.928529	1.675	1.42196	0	0	0	0.885081	1.3793	0.302789	4.57723	0.455446	1.37765	0	0	0	0.341582	0	0	0	0	0.460135	2.55782	1.51243	2.11634	0	0	0	2.07484	1.67152	1.23968	0	2.38485	2.37926	0	0	0	0	0	0	0	0.390809	0.336419	0	0	0	0
SP5448_00905	7.35829	6.74312	7.31719	7.51343	7.41062	8.07768	7.86174	6.27334	6.23536	8.7032	8.51884	7.57589	1.1565	7.18407	7.77952	7.79793	6.87196	7.78735	7.9129	6.95123	6.66117	7.2254	6.20617	6.55259	7.33007	8.37481	7.54209	7.15014	6.5384	6.82853	6.96505	6.92333	7.01017	8.12708	7.37768	7.2476	6.88433	5.13782	6.90686	7.56776	7.57136	7.62978	8.42459	8.21331	7.89979	8.35554	8.28567	9.35215	7.66577
SP5448_00910	8.33331	7.9568	7.7878	7.61281	7.7582	7.76268	8.05194	7.50604	7.59187	7.78429	7.90424	7.51285	7.83354	7.78584	8.00236	8.41685	8.25578	8.24207	8.14423	7.89221	7.9019	6.46132	6.68186	6.74835	6.46021	6.95511	6.50141	7.39196	6.74116	6.58917	6.34151	6.21227	6.12654	6.88362	6.0336	6.20292	6.94851	6.11986	6.61418	7.46895	7.54435	7.58757	8.60237	8.78939	8.82834	7.27892	7.29697	8.07702	7.13469
SP5448_00915	0.997256	1.07806	0.611345	1.37153	1.05004	0.745337	1.17559	0.618028	1.06516	4.69872	1.77541	1.0186	7.82121	1.13484	1.08651	1.05022	1.47368	0.84532	1.65613	1.00348	1.17243	2.582	2.10176	2.4185	3.28822	4.605	2.8938	1.96058	2.18696	2.14847	2.86888	3.30472	2.87058	3.17287	3.45913	3.01396	1.79094	2.0322	2.04656	2.1468	3.34863	1.97625	1.2937	1.00172	0.914222	4.81534	4.95192	2.66694	2.40458
SP5448_00920	0.791993	0.909704	1.01226	1.60397	1.40642	0.396197	1.08764	1.44249	1.42461	4.04533	1.58926	1.36846	1.38958	0	1.4246	1.6154	1.92266	0.690821	1.38329	1.72044	1.26892	3.44093	2.89116	3.24533	4.44951	4.99826	3.80458	2.85253	2.71026	2.78296	4.5688	4.63532	4.6387	4.06178	3.88495	3.15515	1.54401	3.59912	2.77658	3.55166	3.85217	1.95349	0.58244	1.26609	0.991572	5.33711	5.44623	2.74033	3.1099
SP5448_00925	1.63207	1.00636	1.55887	1.11835	0.39604	0.626935	0.977445	0.578311	0.975985	2.52534	0.943081	0.489159	1.25566	1.08596	1.48326	0.578887	1.67131	0.769936	0.75924	0.730191	1.38883	2.46682	1.00356	2.33862	2.56764	2.72344	2.47628	1.83994	1.85647	2.12996	3.08694	2.88252	2.4621	2.72969	3.0529	3.19723	1.77395	2.47486	1.26294	1.94818	2.52322	2.23606	0.192531	0.343551	1.01528	4.91832	4.86826	2.80779	3.03992
SP5448_00930	1.34429	0.944396	0.999031	2.05219	1.25662	1.51696	0.870796	0.366438	0.959849	2.19425	1.42803	0.454006	0.483713	1.40385	1.2736	0.445615	1.59876	0.82814	0.592347	0.568484	0.950302	1.8591	1.68256	1.34873	3.04008	3.00768	2.94336	1.60249	1.54667	1.5904	2.98555	3.21829	2.62638	2.35875	3.20919	3.05684	1.47189	2.50558	1.50946	2.5046	2.16379	1.23889	1.30167	1.66359	1.11407	5.23585	5.311	2.66816	3.06683
SP5448_00935	1.74933	0.773435	0.907511	1.67609	0.774632	1.45148	1.18382	0.473336	1.14322	2.19151	1.07233	1.01555	0.980621	1.05844	1.73599	0.999809	1.64636	1.21552	1.42665	1.31175	0.778539	2.7046	2.0388	2.4765	4.18804	3.59441	3.40527	2.15724	2.32251	2.5528	3.59565	3.61917	3.64057	3.30337	3.17634	2.83369	2.07634	2.48957	2.51715	2.89385	3.022	2.76523	0.567387	1.09378	0.820462	5.11291	4.94337	2.95464	3.06947
SP5448_00940	2.06495	1.54225	0.955434	1.88393	1.56553	1.24839	1.58685	1.27958	1.22231	2.44799	1.65379	1.62613	1.27446	1.14815	1.44047	1.63695	2.00453	1.51779	1.79362	1.24036	1.54245	3.22099	2.68407	2.96828	4.50585	4.23052	4.00638	2.81139	2.65347	2.83006	3.94072	4.35966	4.13973	3.132	3.64738	3.88465	2.11649	2.05064	2.99059	3.22312	3.24132	3.20841	0.837816	1.20005	1.17097	4.63449	5.12495	2.97013	3.15695
SP5448_00945	7.18343	6.81262	6.87824	6.95433	7.08123	7.12851	6.9778	6.4409	6.53087	6.87266	6.71518	7.05621	1.63471	6.86108	7.00292	7.23639	6.87901	7.01521	6.95893	6.69154	6.82026	5.22326	4.51069	5.02529	4.94302	5.59107	5.04936	5.21233	5.0342	5.16502	4.87927	5.14058	4.51189	4.91912	4.59947	4.16025	4.94163	4.29023	4.84176	4.64819	4.9021	4.52882	6.88457	6.96543	6.92019	4.85379	4.91141	6.57429	4.70362
SP5448_00950	4.95831	4.79258	5.05782	5.13486	5.08312	4.75488	4.89829	4.47531	4.60213	6.79492	5.40672	5.03938	7.20339	4.65534	4.67413	5.07633	4.86155	4.89577	5.04016	4.65486	4.90546	4.58545	4.43618	4.99315	5.241	6.3755	5.09813	4.47809	4.73235	4.52825	5.2831	5.48591	5.31917	5.25188	5.09426	4.61106	4.07562	4.20554	4.37066	4.63699	5.14334	4.4841	5.19806	5.78211	5.3197	7.83153	7.86143	6.17267	5.54206
SP5448_00955	7.93045	7.41772	7.24048	7.43421	7.18786	7.34335	7.83291	7.57951	8.0109	7.14719	7.21067	7.12261	5.14297	7.20039	7.2568	7.82365	7.93646	7.96718	7.46061	7.67647	7.57833	8.11499	7.5795	7.64841	7.91233	7.58358	7.84872	8.99574	8.81974	8.74097	7.50643	7.74334	7.60104	7.40372	7.79536	7.2907	7.90485	8.05568	7.8824	7.48846	7.87314	7.44454	8.53141	7.59306	6.90421	5.96109	5.62446	5.71261	6.29488
SP5448_00960	7.79036	7.31389	7.39565	7.44941	7.28817	7.43301	7.95207	7.6128	7.92814	7.45404	7.41235	7.26489	7.08451	7.26147	7.42907	7.95478	7.92826	8.09355	7.65956	7.63996	7.63758	8.08945	7.77764	7.71804	8.25689	7.84016	8.31455	9.33205	8.95554	8.77311	7.91884	8.03132	7.85748	7.73028	8.01948	7.60606	8.05695	8.16462	7.90914	8.0396	8.19961	7.78296	7.97703	7.14856	7.5447	6.51315	6.25899	6.50752	6.88893
SP5448_00965	7.67022	7.28317	7.09419	7.66999	7.51467	7.66866	7.36798	7.19236	7.46028	8.09157	8.1382	7.32725	7.29141	7.5315	7.71075	7.3724	7.59887	7.68143	7.33094	7.19896	7.20128	8.02309	8.83994	8.66605	8.98586	8.74148	8.88361	8.46118	8.82404	8.22209	8.77815	8.85065	8.95862	8.42654	8.58162	8.82646	8.32887	7.93045	8.27056	7.53543	7.6252	7.75712	8.27534	8.32202	8.26917	7.86091	7.84538	8.08581	7.05239
SP5448_00970	9.03391	8.99314	9.08483	8.72536	8.68677	8.81126	9.27239	9.0119	9.17983	9.35601	9.29912	8.67605	7.29701	8.65062	8.93905	9.30352	9.33868	9.40952	9.37476	9.0492	9.15059	9.69957	9.97979	9.90919	9.42581	9.4819	9.62549	9.99775	10.2101	9.90414	9.26319	9.31878	9.36989	9.0578	9.13624	9.02691	10.1075	8.90135	9.88159	9.61182	9.94638	9.24666	9.11439	9.17314	9.31606	8.6236	8.61608	9.06154	8.17326
SP5448_00975	9.80985	9.49173	9.49044	9.39936	9.37355	9.43752	9.59737	9.18688	9.40925	9.84804	9.85813	9.21685	8.85985	9.18649	9.35818	9.54151	9.5322	9.63162	9.56856	9.30808	9.33591	9.49592	9.94235	9.86238	9.75506	9.57916	9.68701	9.92282	10.0372	9.69689	9.52805	9.69383	9.54008	9.49524	9.43529	9.64832	9.57316	9.24783	9.42873	9.15045	9.27774	9.37798	9.48898	9.41365	9.54962	8.91723	8.88622	9.32135	8.27244
SP5448_00980	9.105	8.93804	9.22363	9.19375	9.16272	9.4161	9.48911	9.26401	9.39789	9.79608	9.61543	9.13155	9.23075	9.25346	9.48063	9.62408	9.6933	9.77682	9.59422	9.19978	9.37108	10.2326	10.404	10.2447	10.0783	10.2875	10.3236	10.7183	10.9133	10.5759	9.87132	9.75907	9.92971	9.68354	9.77394	9.61387	10.516	9.59536	10.4514	10.2808	10.6083	9.42703	9.80036	10.0378	9.88723	9.3773	9.33629	9.79947	8.96643
SP5448_00985	9.6631	9.63751	10.0517	9.37911	9.35001	9.47587	10.0006	9.93824	10.0311	10.1746	9.71234	9.47476	9.50704	9.49018	9.48443	9.75743	9.87677	9.82675	10.0352	9.68786	9.78291	10.2401	10.4623	10.5131	10.2989	10.1297	10.3858	10.3097	10.5623	10.5188	10.1042	10.1435	10.4485	9.96948	10.2502	9.79688	10.297	10.0001	10.5037	10.6255	10.8581	10.0498	9.84849	10.099	9.89089	9.22349	9.23904	9.5602	8.64287
SP5448_00990	11.4228	11.5934	12.0911	11.637	11.5635	11.5083	12.0382	12.185	12.2003	12.3587	11.8153	11.8454	9.7095	11.6893	11.4461	11.4017	11.6971	11.4219	12.0572	11.9584	12.0007	12.5821	12.4141	12.618	12.2105	11.8451	12.0514	11.9429	12.3465	12.7166	12.2118	12.3473	12.7122	12.2691	12.4886	12.0388	12.2257	12.4171	12.5969	13.0225	13.2738	12.4124	11.3484	11.0052	11.1721	11.4871	11.4124	11.3908	11.542
SP5448_00995	4.91428	4.0669	4.66234	4.7412	4.37425	4.28351	4.68186	4.36655	4.91133	4.356	4.48235	4.21058	11.7279	4.44543	4.03079	3.9867	4.36128	4.06835	4.06709	4.15159	4.02253	4.2068	3.8646	4.00242	4.24209	3.68466	4.27409	4.05449	3.71506	3.96846	4.29537	4.02666	3.57188	4.05693	4.42025	4.31558	3.41593	3.97925	4.25867	3.83112	3.68991	3.02805	6.50572	9.29087	7.34672	6.25075	6.34434	6.36159	6.42572
SP5448_01000	1.0934	0.749287	1.36539	1.03836	1.43606	1.56531	0.90464	0.847052	1.29306	1.98697	1.35442	1.39763	4.49251	2.15853	1.51847	1.97547	1.56878	1.18228	3.28196	3.74979	2.79312	3.11126	2.05851	2.17193	2.52416	2.00949	2.47004	1.38268	2.01189	1.71348	1.32158	1.18579	1.04188	0	1.40176	1.78726	1.75527	0	1.32874	3.93078	4.08972	3.1364	0	0.446768	0.940479	0.81482	0.432273	1.26855	0
SP5448_01005	2.58795	3.19716	2.69512	3.05689	2.61293	2.41449	3.07649	2.90201	2.99318	3.12037	2.78659	2.49722	1.48157	2.91924	2.75942	3.16959	3.41789	3.09016	3.11718	2.032	3.38732	3.04251	3.02509	2.98555	2.67868	3.08901	2.795	2.6814	3.03275	2.71782	2.68821	2.73037	2.7765	0.971292	2.43512	2.28419	2.95467	2.28902	3.15015	3.0875	3.23803	3.12675	1.49871	2.29198	1.96445	1.35508	1.52381	2.47543	1.54529
SP5448_01010	4.38135	3.81268	3.72915	2.92349	3.85841	3.31913	3.85245	3.4575	3.90893	4.0329	3.4751	3.39721	2.87575	3.69037	3.36797	4.48076	4.36915	3.68932	3.85855	4.17376	3.86071	3.90778	4.00667	3.93019	3.89347	3.72789	3.85934	3.7552	3.89741	3.8848	3.53862	3.6652	3.42044	1.82167	3.49364	2.34652	3.74141	2.35141	3.38529	3.89284	4.0515	4.10735	1.83584	3.67773	3.15624	3.20529	2.64163	3.15812	1.87371
SP5448_01015	3.79912	3.3184	3.44419	3.77963	3.97774	3.85983	3.56512	3.03601	3.47983	4.03334	3.69721	3.78589	3.7278	3.68176	3.8186	3.81053	3.66883	3.71766	3.56915	3.25529	3.46329	3.73446	3.43433	3.52742	4.16712	3.67281	3.83491	3.5076	3.59756	3.49185	3.89685	3.88173	3.24872	3.61783	3.78026	4.26127	2.92709	4.04867	2.99164	3.45233	3.40717	3.45099	3.61742	3.80814	3.71318	3.84724	3.46898	4.00389	3.56613
SP5448_01020	2.95963	2.2603	1.93245	2.70953	2.47827	2.21289	2.36054	2.00705	2.35815	2.09066	2.31633	1.42505	3.8858	2.35262	2.02718	2.21036	3.03868	2.51374	1.70007	2.27836	2.00905	3.47034	2.26991	2.83693	3.53389	2.29933	3.25694	3.10823	2.83786	3.25965	3.12578	2.92058	2.42402	2.25192	2.9583	3.26201	2.83257	4.3783	3.03025	2.72936	2.57451	2.3595	2.33725	2.82012	2.38752	0.955362	0.953394	1.73311	1.1288
SP5448_01025	3.33684	3.12867	3.2914	3.3625	3.54268	3.60224	3.79057	2.94697	3.33038	3.45816	3.59015	3.36425	2.27613	3.248	3.27081	3.62037	3.69274	3.40957	3.76369	3.19126	3.52532	3.94772	3.28917	3.40331	3.69801	3.57253	3.73313	3.43302	3.64397	3.65157	3.39663	3.43434	3.23031	3.29577	3.82647	3.28527	3.34219	3.36949	3.21128	3.46798	3.29537	3.18119	2.84608	2.918	3.07878	3.0497	3.03015	3.57562	2.6503
SP5448_01030	2.94926	2.33293	2.8906	2.43606	2.734	3.22852	3.05331	2.20869	2.49953	3.02199	3.10495	2.39966	3.38346	2.72021	2.98106	3.02873	2.9995	2.91289	3.0692	2.57638	2.6131	4.54788	3.95543	3.89849	3.55775	3.62191	3.69961	3.17594	3.65977	4.70311	3.26757	3.7967	3.701	3.887	4.09089	3.37951	3.2472	4.18398	3.90455	3.89507	3.81198	3.25461	2.67325	2.94691	2.51165	2.45983	2.61318	2.86148	2.08232
SP5448_01035	8.37469	8.36255	8.6333	8.0912	8.21963	8.53306	8.26614	7.97134	8.20764	8.47684	8.63787	8.49325	3.10913	7.99577	8.15523	8.17427	8.10846	8.34289	8.44694	8.10071	8.11211	7.55542	7.43804	7.75266	7.88352	7.71154	7.56205	7.35938	7.53293	7.50823	7.74172	8.00434	7.69381	7.40575	7.30257	7.63415	7.4326	7.19637	7.38495	7.08702	7.32831	7.16052	8.08337	8.19165	8.43917	7.74051	7.67648	7.82084	6.81403
SP5448_01045	8.68405	8.39788	8.34714	8.62633	8.61617	8.8228	8.48631	7.95435	7.96882	8.61644	8.36629	8.19883	8.31244	8.44155	8.64107	8.90295	8.58133	8.83437	8.75206	8.29233	8.51461	7.44995	7.32409	7.36022	7.4962	8.29739	7.71775	7.5105	7.51497	7.07573	7.18963	7.38314	7.26757	7.66302	7.0215	7.20284	7.46641	5.39564	7.17913	7.43507	7.50749	7.23833	8.04223	8.193	7.88546	6.51368	6.54664	8.11467	6.24663
SP5448_01050	5.85565	5.15267	5.76439	5.43486	5.36978	5.87411	5.70229	5.40862	5.87627	5.26418	5.2819	5.52212	8.55086	5.52272	5.28063	5.60068	6.09096	5.64045	5.64639	5.37639	5.71447	6.39025	4.451	5.53959	5.879	5.12608	5.50883	6.46738	6.25807	6.48815	5.39537	5.5423	4.99326	5.48779	5.56756	5.29234	4.84583	5.49283	5.49335	5.0826	4.92027	4.7895	4.46772	4.84009	5.21177	2.69469	2.64163	3.88956	3.03471
SP5448_01055	6.43314	5.68981	6.18965	6.17268	5.88258	6.04411	6.22004	5.96395	6.5653	5.86282	5.62856	5.90762	5.69711	6.03086	6.01744	5.98806	6.56588	6.22766	6.02228	6.27047	6.24643	7.25558	5.35566	6.43891	6.62094	5.74033	6.73197	7.20595	6.72074	7.10214	6.15929	6.3827	5.84043	5.72006	6.70682	6.01661	5.79305	6.71729	6.23519	5.98517	6.16381	5.46102	5.63511	5.46976	6.00491	3.9231	3.85883	4.89583	4.25703
SP5448_01060	7.63137	7.27468	7.31845	7.4158	7.24197	7.58952	7.40895	7.21527	7.45113	7.88725	7.738	7.07123	6.13813	7.46021	7.69805	7.69118	7.76769	7.90089	7.71925	7.45509	7.5536	7.65252	7.54987	7.35613	7.46778	7.75627	7.81912	7.66483	7.61509	7.44023	7.07026	7.0972	7.37031	7.31873	7.20617	6.93157	7.45751	6.01416	7.03106	7.65635	7.76884	7.51288	8.88051	8.99566	8.89395	7.85721	7.8488	8.83736	7.39226
SP5448_01065	7.50576	7.15319	7.15867	7.15336	7.11019	7.47598	7.27973	7.1971	7.36754	7.50279	7.42968	6.99433	7.42701	7.40853	7.4837	7.33553	7.52484	7.69279	7.43098	7.18883	7.35388	7.37273	7.2097	6.94079	7.15895	7.45157	7.53108	7.35421	7.24578	7.12268	6.69371	6.72123	7.05789	6.95525	6.84551	6.97567	7.05514	6.15831	6.81093	7.3865	7.68383	7.15543	8.83001	9.07723	8.76925	7.85819	7.94154	8.69408	7.70375
SP5448_01070	5.88093	5.64126	5.76939	5.59424	5.71897	5.55841	5.68769	5.78628	6.04269	5.60851	5.35606	5.5168	7.20403	5.75437	5.74555	5.68698	6.01643	5.64157	5.92134	5.94577	5.95364	5.1071	4.50169	4.77067	5.06773	4.90242	5.00269	5.14644	5.3601	5.25503	4.95871	5.06107	4.13263	5.06252	4.88992	4.97366	4.418	4.56331	4.71539	4.62434	4.93714	4.87185	6.04798	5.61965	6.43795	4.21874	3.98562	5.13544	4.07654
SP5448_01075	7.09553	7.20352	7.13338	7.23465	7.14644	7.55921	7.33173	7.04966	7.08299	7.01663	7.26347	7.16242	5.77201	7.49817	7.462	7.31212	7.10508	7.3165	6.95447	7.16835	6.96875	5.10001	5.33941	5.25789	5.38437	5.54534	5.03553	5.39848	5.32116	5.31646	6.13133	6.67338	5.41398	5.19873	4.94344	5.58331	5.03102	4.90277	5.22794	4.93367	4.77931	5.55609	7.14206	6.89791	7.07182	4.95606	5.20388	6.57932	4.92947
SP5448_01085	9.68512	9.26625	8.9954	9.20762	9.4972	9.3484	9.21223	8.68918	8.75206	9.05165	9.2706	8.8332	7.29941	9.33046	9.45316	9.64943	9.39375	9.50208	9.28474	9.34839	9.2597	6.51957	6.64743	6.54519	6.90536	7.28975	7.05412	7.08552	6.52028	6.31272	6.95128	6.96189	6.55957	6.97637	6.40707	7.06651	6.69211	5.34763	6.53164	6.6191	6.63677	6.86405	9.45425	9.43891	9.28377	8.26048	8.26926	8.72997	7.84681
SP5448_01090	7.47926	6.16979	5.89439	6.57797	6.65397	6.64698	7.28778	7.32852	7.79271	6.72536	6.70506	6.50556	9.38269	6.56543	6.36018	6.20539	7.23066	6.62663	6.84251	6.95259	7.30166	8.10518	6.96845	7.09563	7.57028	7.07057	7.81129	8.90149	8.7131	8.72128	7.8723	7.75204	7.28467	7.85882	7.82319	7.61726	7.08717	8.4052	7.23966	7.69768	8.08215	8.30108	4.88303	4.31937	5.12128	3.26332	3.10173	4.47663	3.24304
SP5448_01095	5.31431	4.56085	4.68294	5.47431	5.26511	5.22959	5.38742	4.39146	4.36651	6.2528	6.18412	5.05341	6.53295	5.05209	5.31315	5.52332	5.0633	5.31798	5.62125	5.03534	5.21357	6.14925	6.13971	6.22819	6.62641	6.49316	6.55574	5.97983	6.18767	6.10441	6.56377	6.50004	6.13365	6.23952	6.1797	6.08693	6.06542	5.15266	6.11925	6.04188	6.3911	6.13955	4.30008	4.09809	4.24138	5.68341	5.61174	5.96011	4.77886
SP5448_01100	5.72276	5.0983	4.8327	5.09116	5.06308	5.27028	5.37894	4.77992	4.70579	6.00421	5.77242	4.99924	5.23667	5.10379	5.34172	5.521	5.41183	5.17359	5.27119	4.91485	4.82995	6.04528	6.24364	6.15332	6.51334	6.224	6.21993	5.7671	6.1888	5.81925	6.28815	6.56398	5.9487	6.52758	6.17065	6.74207	5.778	5.5128	5.6452	5.51538	5.62253	5.8983	5.36946	4.42712	4.60287	6.51664	6.48344	6.93424	5.52211
SP5448_01105	4.35305	3.66376	3.85922	4.18296	3.05495	4.28351	4.59529	3.46497	3.74767	5.12411	4.97393	4.03675	5.40581	4.39542	4.62393	4.57598	4.6205	4.54252	4.64634	3.88001	4.37855	6.71319	5.8671	6.46198	6.43534	6.31403	6.73658	6.08866	6.33499	5.96686	6.31101	5.85357	6.07162	6.64499	5.94317	5.27889	6.34768	5.43311	6.5789	6.29204	6.71976	5.51888	2.31174	4.25137	2.6444	3.87415	3.88505	4.58193	2.42906
SP5448_01115	6.99248	6.79662	6.96421	6.90842	6.85975	6.94896	6.88015	6.7013	6.77855	6.59828	6.28049	6.66933	4.36922	6.78343	6.65826	6.56731	6.6624	6.68533	6.6879	6.83802	6.79711	5.91545	5.26868	5.45836	5.64044	5.80756	5.50713	5.67905	5.42546	5.62611	5.37027	5.81558	5.07724	5.5177	5.01041	5.16204	5.32692	4.96968	5.31744	5.67073	5.58301	5.43286	7.3368	7.64053	7.41408	6.41582	6.40836	7.06465	5.85696
SP5448_01120	9.24528	8.86195	8.88342	8.84869	8.74537	9.19712	8.76643	8.60269	8.848	9.24457	9.34773	8.69246	6.88804	8.88902	9.03173	8.9232	9.14533	9.26351	8.859	8.51232	8.67797	8.30252	8.77458	8.52053	8.65244	8.69159	8.85599	8.40654	8.56114	8.28189	8.56432	8.73959	8.62617	8.44201	8.38177	8.51875	8.29582	7.01145	8.20556	8.33937	8.63403	8.5949	10.3112	10.3585	10.3595	9.24061	9.2243	9.66469	8.6828
SP5448_01125	8.87824	8.62745	8.74394	8.73852	8.51277	9.00295	8.77213	8.73471	8.8818	9.11479	9.30827	8.62752	8.75175	8.78229	8.8929	8.71766	8.96009	9.16252	8.81898	8.41912	8.56027	8.53785	8.39834	8.22939	8.52482	8.73367	8.65317	8.47296	8.52152	8.21986	8.534	8.54771	8.32902	8.10067	8.0174	7.9561	8.24433	6.83107	8.20754	8.53783	8.81781	8.41782	10.5309	10.028	10.2614	8.91301	8.972	9.70095	8.83085
SP5448_01130	8.61776	7.54929	8.19352	7.48298	7.44269	7.81478	8.48744	8.64879	8.13144	7.95651	7.76554	8.17835	8.66561	8.31764	8.46083	8.21808	8.24421	8.28888	8.16547	9.17068	8.2	8.22554	6.40825	7.17574	6.9046	6.99538	7.35017	8.40972	7.42003	8.22587	6.64327	6.60178	6.36695	7.65653	7.38821	7.56439	7.71642	7.43742	7.65225	7.58642	7.58203	8.08619	9.16675	9.0096	9.16508	8.20787	8.00017	8.89023	8.45935
SP5448_01135	7.26818	6.52772	7.17895	6.55399	6.37387	7.021	7.54502	6.96894	6.8741	7.07178	6.83562	6.9786	8.48641	6.93094	7.33682	7.15356	7.06705	7.38983	7.00322	7.74211	7.0217	7.03694	5.75178	5.82385	5.80668	5.95842	6.29456	7.33107	6.53511	6.9182	5.47251	5.38776	5.57005	6.46348	6.0712	5.97235	6.33843	6.33911	6.41907	6.9132	6.99461	6.8832	8.58304	8.52052	8.51002	7.49103	7.47583	8.07183	7.34682
SP5448_01140	6.5326	6.00702	6.70355	5.84378	5.72182	6.356	6.90193	6.25597	6.31051	6.60157	6.41358	6.22962	7.29268	6.24596	6.63284	6.72619	6.6061	6.65457	6.65426	7.01215	6.42512	6.57465	5.37803	5.60811	5.45586	5.72469	5.90847	6.94831	6.08711	6.46045	5.18809	4.95206	5.50359	5.81286	5.64916	5.60624	5.8162	6.20924	5.95199	6.87674	6.81464	6.87969	8.04078	8.17417	8.14713	7.16172	7.1621	7.67364	6.80014
SP5448_01145	7.28219	7.05863	7.28253	7.07418	7.10571	7.28001	7.32669	7.06196	7.15333	7.194	7.04601	7.02081	6.67764	7.01569	7.19951	7.01155	6.96027	7.14689	7.32675	6.96862	6.89234	5.90646	5.47086	5.7301	5.62796	6.32078	5.71528	5.69663	5.81888	5.81838	5.42608	5.55962	5.62993	5.76741	5.5246	5.2172	5.67572	5.13109	5.84146	5.66735	5.65699	5.17376	7.30807	7.20122	7.0966	5.37724	5.6045	6.75943	5.54124
SP5448_01150	7.86657	7.59412	7.79935	7.96031	7.76859	8.18569	7.62043	7.77753	7.97349	7.46749	7.2945	7.26413	7.12644	7.974	7.76038	7.28359	7.94815	7.92422	7.41092	7.57886	7.54239	5.30619	5.16848	5.2436	5.47383	6.2845	5.70586	5.92014	5.50389	5.46409	5.64115	5.73779	5.29143	5.57128	5.23658	5.11125	5.67888	4.84592	5.59041	5.81333	5.12884	5.43849	8.81695	8.39927	8.43191	6.53689	6.30006	8.07668	6.35745
SP5448_01155	6.60948	6.08844	6.23873	6.065	6.37802	6.48898	6.37508	5.63936	5.95323	5.73534	6.05382	5.46974	7.77282	6.27867	6.3547	6.00784	6.2141	6.27918	5.81024	5.92119	5.77822	4.1399	4.1436	4.41487	4.49861	4.91909	4.44832	4.97827	4.68852	4.20144	4.48549	4.63952	4.48165	4.74032	4.43418	4.25881	4.25801	4.53137	4.37715	4.90855	4.61532	4.7611	7.78039	7.84318	7.7422	5.67975	5.63814	7.04407	5.5911
SP5448_01160	7.27308	6.11225	6.6015	6.70363	6.64769	7.16698	6.63666	6.07072	6.53523	6.34185	6.74631	5.8706	6.27734	6.77242	6.91541	6.33086	6.54101	7.12709	6.28431	7.43996	6.72087	4.97184	5.21426	5.07183	5.1647	6.05816	5.58167	5.66053	5.1732	4.64959	5.07843	4.8287	5.31643	6.15718	5.19435	5.47312	5.88181	3.75039	5.69542	5.38463	5.10454	5.40762	7.46394	8.20786	7.4243	5.36918	5.48597	6.70945	5.63398
SP5448_01165	9.61104	9.24835	9.54994	9.04679	9.08186	8.89811	9.81274	9.24289	9.4693	10.0875	9.66202	9.13593	6.90634	9.03185	9.19068	10.1753	10.1707	10.3495	9.18948	8.94352	8.85786	10.9637	10.5656	10.4846	10.7458	10.0876	10.322	10.2949	10.3178	10.8227	10.4457	10.8294	10.4285	10.0736	10.3098	10.3898	11.1828	10.8472	11.4433	10.0627	10.3894	10.1725	10.9148	10.8858	10.3673	12.048	11.9489	12.3422	10.8979
SP5448_01170	9.69454	9.59601	9.47502	9.38986	9.53603	9.34858	9.43433	9.355	9.40318	9.38302	9.31165	9.50469	9.2531	9.49615	9.57216	9.56727	9.54202	9.52925	9.50413	9.45687	9.39079	7.91681	8.24163	8.07899	8.20089	8.41215	8.20888	8.37203	8.06169	7.95178	8.36575	8.54727	8.10662	8.20193	7.75049	8.09551	8.10879	7.10199	7.82848	8.02355	8.25568	8.03473	9.86631	9.70551	9.82915	8.33064	8.37934	9.58927	7.97073
SP5448_01175	6.60971	6.73794	6.80125	6.94122	6.82064	6.86057	6.52926	6.81625	6.8783	6.27509	6.07758	7.02065	9.53447	6.89553	6.79568	6.82116	6.81818	6.71454	6.71305	6.78283	6.87768	4.68432	4.03649	4.2375	4.25545	4.91257	4.15509	4.71175	4.38736	4.55245	4.40167	4.81186	4.08057	4.23921	4.09843	3.47972	4.09029	2.98345	4.29179	3.91113	4.08062	3.57711	6.04453	6.23664	6.10092	3.83674	3.91636	5.15007	3.48155
SP5448_01180	6.63494	6.81622	6.68688	6.75935	6.82518	6.75015	6.63361	6.75864	6.7748	6.26147	6.17038	6.98739	6.93824	6.92351	7.03783	7.03036	6.95239	6.80441	6.82608	6.86064	7.01958	4.9237	4.64175	4.5117	4.85705	5.15412	4.67536	5.03781	4.82912	4.88365	4.86622	4.99633	4.48867	4.68555	4.76181	4.52328	4.36815	4.1628	4.4721	4.45786	5.11378	4.4943	6.68152	6.40093	6.84433	4.42165	4.55033	5.81035	4.1834
SP5448_01185	6.99337	7.12535	6.85494	7.02975	7.04826	6.9643	7.00118	6.86446	6.94642	6.25778	6.49232	7.05779	7.12786	7.22948	7.3236	7.19492	7.20608	6.89505	6.91524	6.91785	7.01887	4.7342	4.50085	4.4507	4.87769	5.27829	4.58526	5.00491	4.45125	4.72637	4.97328	5.00555	4.22871	4.96789	4.53233	4.40925	4.59872	3.94044	4.76862	4.40551	4.62165	4.56786	7.26241	6.88703	7.27185	5.23626	5.24473	6.20942	5.06475
SP5448_01190	8.54693	8.23996	8.68533	8.55429	8.30834	8.65261	8.62477	8.43889	8.48132	8.66154	8.98186	8.44222	7.27664	8.36975	8.4692	8.2466	8.30396	8.68077	8.35729	8.2174	8.26396	7.91405	7.5406	7.51826	7.43691	7.90481	7.3559	7.66732	7.69172	7.65737	7.35477	7.62912	7.73323	7.18477	7.16454	6.81438	7.59136	6.70599	7.53484	7.19157	7.04605	7.22792	8.55409	8.90621	8.63525	6.89066	6.83752	7.71606	6.66175
SP5448_01195	9.04697	8.69355	8.91303	8.66799	8.69578	9.04822	9.03619	8.59914	8.66331	9.08398	9.07167	8.71274	8.59124	8.86968	9.16185	9.03659	9.00685	9.28528	8.94077	8.77986	8.78339	8.59681	8.2324	8.27163	8.19151	8.64852	8.55061	8.72223	8.50773	8.38266	8.13523	8.16915	8.09325	8.34735	8.17367	8.03129	8.52295	7.72338	8.40105	8.56634	8.7274	8.34998	9.83998	9.44759	9.8928	8.33811	8.35165	9.04081	8.16274
SP5448_01200	8.95266	8.65995	8.91165	8.37635	8.68793	8.87565	8.91276	8.31366	8.49259	8.92328	8.92253	8.70061	9.06638	8.58125	8.85927	8.78605	8.741	9.01408	8.75353	8.60657	8.57229	8.39412	8.08357	8.06528	8.10681	8.40185	8.29878	8.62849	8.36836	8.31306	8.0498	7.85553	8.10072	8.42075	8.03539	7.81853	8.28129	7.75835	8.24963	8.47564	8.72003	8.30502	9.37022	9.76986	9.43821	8.19847	8.19213	8.51771	7.98012
SP5448_01205	10.5985	11.395	11.8389	11.3438	11.0863	10.9112	10.7503	12.0042	11.6488	10.7238	10.4952	11.5649	8.93567	11.2283	10.9705	11.0877	11.4169	10.8351	11.426	11.4778	11.5228	9.02595	8.77924	9.28528	8.94646	9.53815	8.69491	8.94619	8.82637	8.81642	9.22341	9.23336	8.80007	8.76479	8.2698	8.32796	9.08402	8.19549	9.22321	8.52491	8.72342	7.30019	10.4986	11.1487	11.1696	9.35941	9.28168	9.73018	8.82589
SP5448_01210	3.77998	4.07223	2.70062	4.18753	3.31154	3.19053	3.962	3.36652	3.33774	6.7156	4.98588	3.50648	11.4162	3.52411	3.47172	4.00386	3.60247	3.56767	4.2943	3.08647	3.16516	6.81835	7.24705	7.20328	7.49649	8.04466	7.0606	6.47523	7.3232	6.49725	7.46841	7.60731	6.89496	6.39406	6.44567	6.41787	6.55635	5.66271	6.76413	5.26474	5.93752	4.98638	2.2745	2.05346	2.8596	6.60326	6.60089	3.62451	5.22547
SP5448_01215	3.58219	3.3884	2.85482	3.85171	3.13627	2.96595	3.29279	2.82044	2.95689	6.12797	4.66282	3.02382	3.6371	3.02604	3.24696	3.84582	3.56485	3.13573	3.75437	2.96204	3.0043	6.37333	7.36284	7.26006	7.62752	7.70449	7.25369	6.43325	7.28953	6.57854	7.47874	7.56235	7.03216	6.57229	6.75098	7.233	6.47774	6.06902	6.75347	5.24186	5.92101	5.43059	2.21005	2.10981	2.6375	7.12463	7.13773	4.11951	5.79571
SP5448_01220	2.8788	2.73445	1.85532	3.16772	2.29149	2.08895	2.7642	2.34791	2.44806	4.77931	3.52017	2.73473	3.18828	2.59337	2.32957	3.1916	3.17029	2.67862	2.48392	2.17268	2.50242	5.05102	6.07019	5.84337	6.13267	6.36636	5.92583	5.09857	5.66227	5.24915	5.86487	5.92012	5.51532	4.93932	5.4525	5.61011	4.99227	5.00803	5.11206	4.32966	4.93085	4.35161	1.86431	2.20704	1.9012	5.63736	5.57182	3.30014	4.15887
SP5448_01225	2.43842	2.1827	1.43688	2.32045	2.28677	1.69073	2.07425	1.59392	2.00581	3.62557	2.15052	1.98211	2.23925	1.89546	1.80918	2.42994	2.54992	2.43274	1.98929	1.80926	1.59863	4.64067	5.30364	5.25246	5.39129	5.52497	5.25675	4.45232	4.93895	4.43392	5.02971	5.08744	4.8514	4.07154	4.83634	4.99094	4.36149	4.64369	4.84155	4.03858	4.10435	3.822	1.17148	0.899075	1.21867	4.84323	4.72802	2.93338	3.50965
SP5448_01230	2.63988	2.05064	1.89167	3.12521	1.51221	1.81838	2.18633	1.66391	1.71546	3.6166	1.85628	1.35238	1.86404	2.06163	1.73508	2.63489	2.45543	2.54218	1.4735	1.55181	1.78986	4.17085	5.03557	5.28385	5.14769	5.35019	5.15756	4.11215	4.57184	4.40008	4.7899	5.08242	4.78621	4.19715	4.55555	5.53169	4.1774	4.68542	4.17263	3.54095	3.75202	3.53345	1.41924	1.3093	1.58322	5.27092	5.45209	3.59634	4.11447
SP5448_01235	2.50685	1.58947	1.46329	2.24239	2.1229	1.7694	1.8715	1.52894	1.61091	2.83892	1.86157	1.1588	2.2908	1.79521	1.74325	2.12317	2.2604	2.0211	1.37524	1.92585	1.53791	4.14043	4.98604	4.88874	5.26288	5.03976	5.16333	3.78185	4.65906	3.89736	4.82191	4.89317	4.89971	4.41588	4.61011	5.09918	4.21156	4.34855	4.43763	3.985	4.06729	3.69335	1.53394	2.25838	1.84469	4.83546	5.05452	3.26209	4.00875
SP5448_01240	3.54219	2.69655	2.41453	3.03066	1.78762	2.221	2.41858	2.07577	2.43112	3.55243	2.42154	1.69855	1.76463	2.34137	2.86625	2.79247	2.68446	2.45983	2.27013	2.44177	2.37542	4.84467	5.63068	5.47911	5.85869	5.80814	5.5662	4.08075	5.13383	4.89388	5.28849	5.56782	5.45385	4.94198	5.27125	5.86627	4.89757	4.7776	5.05175	4.59131	4.43187	4.25048	2.08789	2.63659	2.15873	5.50169	5.53205	3.86534	4.62056
SP5448_01245	7.03787	6.8531	7.18317	6.93195	6.93519	7.10833	7.0971	6.57965	6.80534	7.21108	7.1873	6.86334	2.45075	6.93086	7.16339	7.16102	7.1349	7.19492	7.09552	6.81444	6.85906	6.47663	5.81117	5.91717	6.13078	6.56022	6.30852	6.47538	6.38477	6.35496	6.20775	6.52773	6.06979	6.58317	6.22861	6.05129	6.27469	5.51711	6.25706	6.36704	6.44064	6.02295	7.06976	6.81365	7.2628	5.63903	5.43381	6.51455	5.33669
SP5448_01250	6.5862	6.36196	6.10758	6.27439	6.27738	6.61916	6.46283	5.96963	6.14475	6.39374	6.74641	5.95831	7.16096	6.46922	6.52551	6.86849	6.73925	6.86914	6.50715	6.08129	6.27447	6.15772	6.07015	6.33428	6.37279	6.71233	6.59509	6.25747	6.41692	5.99292	6.11529	6.32112	6.04918	5.77937	5.77468	5.9865	6.13724	5.32794	5.8287	5.8767	6.13102	5.80822	6.89489	6.72028	6.74592	6.16282	6.08099	6.63056	5.55246
SP5448_01255	8.01651	7.60365	7.25478	7.77549	7.54484	7.98887	7.66435	7.16236	7.33731	7.69578	7.6954	7.22191	6.32547	7.84702	7.944	7.75603	7.64796	7.78586	7.48215	7.23916	7.20471	6.60283	7.18059	6.67313	6.92565	7.39769	7.17421	6.64004	6.94902	6.47007	6.94704	6.75452	6.91855	6.94595	6.52797	6.83913	6.92031	5.87619	6.53701	6.61104	6.50226	6.20756	8.25245	8.79868	8.22425	7.50523	7.63443	7.89365	7.18999
SP5448_01260	7.52936	7.3201	7.17011	7.3763	7.2961	7.66749	7.22596	6.91117	7.19442	7.50321	7.59462	7.04132	7.32764	7.30358	7.46469	7.51353	7.51615	7.58932	7.27705	6.98441	7.1082	6.45722	6.66289	6.48041	6.84129	7.09837	6.89921	6.69694	6.70449	6.26281	6.68895	6.63004	6.54127	6.53248	6.41182	6.49128	6.61284	5.60631	6.5601	6.23951	6.44884	6.0734	7.78839	8.11733	7.76273	7.10715	7.07584	7.48587	6.48987
SP5448_01270	8.76212	8.4263	8.09822	8.27661	8.21587	8.23832	8.41675	8.02221	8.16354	8.69134	9.14889	8.1166	7.22045	8.37354	8.37196	8.23607	8.43858	8.31708	8.22794	8.12045	8.04964	7.79303	8.16477	8.01831	8.27545	8.16968	8.34159	8.43016	8.07859	7.85802	8.64761	8.84741	8.18514	8.29736	7.86803	8.42082	7.86391	8.04131	7.98668	7.74079	7.79986	8.02962	8.68086	8.90257	8.66669	8.14443	8.11651	8.32663	7.39519
SP5448_01275	8.58581	7.95739	7.88855	8.19541	7.9813	8.20479	8.05366	7.8907	8.13477	8.5075	8.63662	7.75307	8.16188	8.09748	8.18892	8.14976	8.42528	8.47137	8.137	7.98223	7.96286	8.44355	8.55206	8.52437	8.74344	8.44136	8.73033	8.88369	8.58876	8.38216	8.80921	8.92866	8.53972	8.16777	8.16946	8.44751	8.24796	8.50755	8.25044	8.23285	8.20453	8.38475	8.91158	8.64463	8.87186	8.65231	8.54521	8.54808	7.82089
SP5448_01280	8.16475	7.75189	7.61252	7.84523	7.718	7.93361	7.75738	7.5536	7.77169	8.10242	8.11788	7.66239	7.8395	7.99607	8.03989	7.79431	7.98733	8.14002	7.47635	7.51455	7.56437	7.94312	7.97664	7.90713	8.14484	8.00818	8.22168	8.34944	8.11822	7.9331	8.19401	8.16415	7.96416	7.80843	7.73003	7.88649	7.80922	7.94267	7.83147	7.6419	7.69977	7.78601	8.96122	9.02831	8.86952	8.4878	8.47353	8.65004	7.92406
SP5448_01285	8.31155	7.99005	7.7857	7.96482	7.91974	7.97372	8.02015	7.84254	8.02392	8.38687	8.17671	7.90129	7.74943	8.25888	8.34435	8.2064	8.42889	8.41376	7.92952	7.87721	7.88865	8.29433	8.40303	8.34208	8.52956	8.37499	8.64985	8.87041	8.5402	8.40194	8.63117	8.67878	8.38417	8.15533	8.26673	8.33514	8.31081	8.4912	8.30877	8.23506	8.37686	8.18586	8.95251	9.21473	9.02051	8.66099	8.6076	8.66643	8.20917
SP5448_01290	8.29446	8.12501	8.02338	8.1125	7.92272	8.19214	8.07536	7.98211	8.25799	8.43206	8.40374	7.9883	8.04934	8.14725	8.20559	8.11116	8.45773	8.34721	7.982	7.87295	7.98805	8.09206	8.11923	8.08809	8.29262	8.0168	8.368	8.57578	8.24296	7.94461	8.36172	8.35749	8.00201	7.84285	7.82574	7.92775	7.80108	7.87701	7.92045	7.80867	7.90884	7.79922	9.4012	9.01387	9.2691	8.77707	8.71848	9.00063	8.10715
SP5448_01295	8.73773	8.39809	8.3625	8.34762	8.62653	8.56762	8.57968	7.99772	8.10272	8.49355	8.66424	8.0255	7.98812	8.30914	8.45624	8.49044	8.38258	8.54026	8.43749	8.13045	8.27573	7.864	7.48627	7.45917	7.70279	7.86351	8.03056	7.9786	7.68919	7.52493	7.53344	7.51632	7.26087	7.63776	7.20525	7.34233	7.57861	6.4252	7.41307	7.67021	7.65426	7.63412	8.6656	8.15788	8.72304	7.54941	7.44362	7.89784	7.0181
SP5448_01300	10.4054	10.0769	9.83138	9.79519	10.161	10.0614	10.09	9.49864	9.52118	10.2213	10.2086	9.90462	8.28955	9.96158	10.127	10.2574	10.0231	10.1564	10.1192	9.80446	9.90556	9.6548	9.5496	9.29794	9.53257	9.63902	9.83823	9.91096	9.47061	9.63044	9.43482	9.21036	9.2728	9.87344	9.46286	9.69324	9.59679	8.7683	9.43941	9.90445	10.1009	10.0839	10.275	10.31	10.5036	9.27951	9.31301	9.68102	9.02661
SP5448_01305	12.0071	11.9937	11.3328	11.9363	12.2103	11.8544	11.7045	11.3882	11.3404	11.0448	10.9634	11.6435	10.0383	12.1578	12.2848	12.3129	12.0326	12.0409	11.6173	11.4806	11.7138	9.09181	9.26592	9.3045	9.65392	10.3807	9.91432	9.96879	9.39895	9.12154	9.72151	9.80452	9.11057	9.56006	9.13406	9.46698	9.55655	8.25769	8.9416	9.23361	8.94801	9.36429	11.9746	12.6006	12.0903	9.84001	9.92896	11.1174	10.1953
SP5448_01310	11.5575	11.6891	11.1578	11.5091	11.8294	11.4936	11.4213	11.2236	11.1829	10.6986	10.9503	11.4242	12.0722	11.695	11.8565	12.0036	11.7905	11.6209	11.4734	11.3836	11.4809	8.81734	8.92054	8.89437	9.32669	9.96978	9.48765	9.72612	9.15567	8.87553	9.44486	9.49259	8.79876	9.34873	8.67797	9.04315	9.09819	8.01567	8.64472	9.14414	9.09305	9.29545	11.5579	11.0976	11.2862	9.42918	9.51276	10.7709	9.29245
SP5448_01315	11.3369	11.1138	10.636	10.9647	11.1104	10.9814	10.8783	10.5329	10.6362	10.8639	11.0047	10.7047	11.5827	11.2515	11.4372	11.5451	11.4665	11.3676	11.1344	10.9148	10.962	9.65713	10.0872	9.99158	10.5396	10.5913	10.603	10.5629	10.1762	9.81176	10.3312	10.3375	10.0036	10.1212	9.9251	10.3073	9.93974	9.35713	9.69553	9.99147	9.98641	9.90457	12.1294	12.1381	12.1172	11.2143	11.1999	11.7893	10.6482
SP5448_01320	12.9299	12.7334	12.5188	12.4799	12.6907	12.7843	12.688	12.179	12.3016	13.0145	13.0081	12.5634	11.0842	12.513	12.7368	13.0357	12.7061	12.8865	12.8038	12.3317	12.5237	11.801	11.6059	12.0271	12.2941	11.7215	12.4728	11.95	12.1246	11.9363	12.2776	12.2964	11.8264	11.6681	11.9866	12.2062	11.8436	11.3415	11.8884	11.1786	11.3955	11.1528	13.1134	12.7666	13.0261	12.6003	12.5147	12.622	11.5599
SP5448_01330	8.27617	8.04446	7.92872	7.79647	8.15506	7.94394	8.03102	7.79537	7.61305	7.52327	7.71473	8.03827	12.4596	7.97732	8.07096	8.03618	7.81833	7.8466	7.52881	7.57682	7.68895	5.9194	5.35319	5.336	5.72968	6.54241	5.87067	6.03763	5.4179	5.82046	5.74987	5.425	5.25433	5.87371	5.58715	5.53169	5.57738	5.40138	5.48228	5.81727	5.87007	5.84606	8.81853	8.76864	8.97742	6.86559	6.86208	8.02119	6.73976
SP5448_01335	7.55389	7.44715	7.29145	7.36533	7.48448	7.45249	7.32396	7.06745	7.06489	7.23729	7.33224	7.53628	8.17533	7.48434	7.60196	7.8963	7.63919	7.68523	7.25972	7.16543	7.3275	6.10543	5.54715	5.55789	5.73419	6.78292	6.06462	6.1451	5.79329	5.90933	5.71946	5.62889	5.52384	6.15266	5.91294	5.46047	6.17138	5.05303	5.8936	5.68774	5.83486	5.71875	8.01257	8.19904	8.29385	6.18069	6.22701	7.43204	6.09881
SP5448_01340	6.57362	6.41005	6.16648	6.42644	6.24837	6.51489	6.41542	5.94129	6.02997	6.59886	6.91546	5.75949	7.61887	6.28709	6.31643	6.37724	6.48267	6.53375	6.47487	6.1544	6.16489	6.26232	6.34112	6.46202	6.5618	6.59529	6.51673	6.21609	6.5302	6.21321	6.27541	6.32356	6.41382	6.57416	6.247	6.47311	6.45456	5.62366	6.43787	6.22684	6.31541	6.14151	7.43478	7.57214	7.35355	7.25191	7.29373	7.4737	6.60967
SP5448_01345	5.79236	5.57133	5.57343	5.74164	5.20964	5.64141	5.3407	5.25343	5.55652	5.7011	5.92409	5.00791	6.13102	5.60585	5.5483	5.80919	6.02728	5.73587	5.86879	5.69738	5.58977	5.37122	5.47921	5.98339	6.00313	5.84583	6.04854	5.57343	5.72486	5.34653	5.87462	5.91037	5.76351	6.00513	5.8756	5.96497	5.73983	4.98177	5.63682	5.3057	5.38777	5.34773	6.83181	7.2949	7.0341	6.41925	6.37849	7.02087	5.57689
SP5448_01350	8.60091	8.23977	8.73478	8.37873	8.33158	8.52509	8.66826	8.56663	8.75018	8.68076	8.37888	8.44861	5.41406	8.39423	8.46594	8.42954	8.58692	8.61747	8.52013	8.37195	8.4646	7.77749	7.02404	7.36988	7.12211	7.81358	7.36455	7.67262	7.31057	7.55135	7.17084	7.54775	7.2977	7.28067	7.21159	6.9035	7.52217	5.82857	7.31314	8.00233	8.22556	7.98117	9.32793	9.28107	9.40097	7.32317	7.32514	8.60012	7.42321
SP5448_01355	7.7727	7.59972	7.75194	7.46098	7.54638	7.58811	7.67995	7.58481	7.82033	7.74048	7.58064	7.56663	8.56168	7.62947	7.62298	7.7378	7.77846	7.73491	7.74527	7.49613	7.64089	6.42158	6.11231	6.26283	6.22583	6.89558	6.40304	6.59803	6.32642	6.24385	6.36305	6.33501	6.14415	6.29802	5.84784	5.90299	6.20793	4.82123	6.12131	7.13432	7.28622	7.13275	8.48979	8.6527	8.73322	6.25406	6.35277	7.96042	6.19511
SP5448_01365	8.14818	7.47399	7.45594	7.64333	7.49513	7.63219	7.76707	7.90928	7.76501	8.00281	7.11571	7.64495	7.77532	8.09797	8.18942	7.87169	7.98173	8.09925	7.47541	8.43168	7.83626	7.90005	8.08531	7.60433	7.78001	8.00944	7.87447	8.02072	7.63347	7.30129	7.77533	8.06758	7.845	7.96734	7.30205	7.67374	7.89727	6.81385	7.57394	7.46802	7.60227	7.53965	8.86528	8.6465	8.64462	7.50097	7.51414	8.83756	7.3801
SP5448_01370	7.51141	7.01457	6.87597	7.07013	6.90105	7.12421	7.27488	7.07557	7.13691	7.514	6.97997	7.09862	7.97061	7.53322	7.72121	7.52461	7.66466	7.69573	7.31245	7.86405	7.52137	7.30015	7.91025	7.24233	7.48486	7.82387	7.68938	7.92258	7.46296	7.07865	7.5371	7.5529	7.66693	7.5993	6.95682	7.17244	7.59428	6.76443	7.27163	7.66108	7.7215	7.51188	8.25457	8.28927	8.2646	6.9282	6.96953	8.29301	6.7803
SP5448_01375	7.75193	7.35255	7.28206	7.57399	7.20717	7.59791	7.56369	7.17156	7.41582	7.73373	7.57282	7.35992	7.35924	7.64464	7.98402	7.63699	7.71095	7.87837	7.49002	7.85932	7.53143	6.97588	7.83343	7.29504	7.45362	7.75028	7.71335	7.73473	7.24429	6.73929	7.59592	7.5177	7.60691	7.37211	7.04896	7.51554	7.32762	6.57931	6.94879	7.29627	7.13682	7.64275	8.52798	8.56612	8.57	7.08235	7.18158	8.51866	6.93217
SP5448_01380	9.1822	8.92536	8.75081	8.91634	8.7371	8.92358	9.0832	8.7258	8.95918	9.20934	9.08711	8.83016	7.53195	9.20902	9.52299	9.22627	9.42845	9.52766	9.04597	9.45007	9.10828	8.10299	9.42588	8.68669	8.64971	9.29078	9.02058	9.22834	8.66774	8.01886	8.92552	8.84159	8.9759	8.73248	8.37777	8.57595	8.91923	8.05007	8.65854	8.97536	8.80394	9.05146	9.77545	9.7919	9.77902	8.19783	8.25115	9.58528	8.05468
SP5448_01385	7.5242	7.44882	7.6012	7.51105	7.13733	7.56483	7.50807	7.39602	7.7014	7.52013	7.46349	7.35985	9.17227	7.53207	7.80722	7.6305	7.93468	7.92127	7.71901	7.86821	7.65257	6.15598	6.99747	6.73951	6.70246	7.38378	7.05685	7.08158	6.676	5.98113	7.04697	7.01212	6.91104	6.6351	6.35817	6.43497	6.83026	5.39996	6.56649	6.77922	6.57075	6.93858	8.21798	8.90398	8.54641	6.30806	6.29315	7.72654	6.21287
SP5448_01390	8.22735	8.21664	8.29632	7.97042	8.4772	8.08752	8.45261	7.96352	7.66643	8.50881	7.93983	8.37361	7.58565	8.03939	8.003	8.31414	8.00893	8.0209	8.37773	8.10338	8.31499	7.29113	6.5678	6.94807	6.9495	7.26318	6.92846	7.24754	6.79051	6.98484	6.97481	6.95068	6.33954	6.96747	6.52601	6.7368	7.0202	6.07381	7.06934	7.46433	7.64261	7.32678	6.42132	6.60507	6.85755	5.01464	5.10255	5.43727	5.39739
SP5448_01395	6.09517	6.48982	6.42623	6.20651	6.36946	6.37296	6.41521	5.96389	5.71533	6.63052	6.8822	6.51546	8.31525	5.67803	6.01337	5.61319	5.65967	5.78544	6.27074	5.86129	5.70284	5.3019	4.75548	4.84963	5.05273	5.44009	4.89661	5.10113	5.05207	5.23286	4.92273	5.02028	4.90243	5.43252	4.66299	4.64264	4.97433	3.64397	5.10125	4.96987	5.21065	4.80212	6.29025	6.13677	6.40025	4.88974	4.91517	5.20548	4.68863
SP5448_01400	10.6296	10.5509	10.258	10.3415	10.6184	10.7252	10.612	9.69731	9.32259	11.1621	11.1	10.5988	6.21777	9.93726	10.5487	10.4755	10.0576	10.6497	10.4141	9.66272	9.68649	9.43871	9.32597	9.32853	9.43902	10.2192	9.96226	9.92266	9.62449	9.34056	9.2888	9.00261	9.39642	10.0626	9.29404	9.21125	9.83791	7.77241	9.66755	9.66301	9.73685	9.44039	10.253	10.165	10.3105	8.51958	8.53936	9.61589	8.6222
SP5448_01405	8.11396	7.93426	7.82568	7.68542	8.0112	8.11262	7.95603	7.13491	6.78753	8.17867	8.43908	8.21419	10.6098	7.34621	7.92751	8.13331	7.55566	8.11922	7.81157	7.25946	7.42911	6.64411	6.62421	6.42504	6.67276	7.40941	7.07103	7.57947	6.76103	6.82361	6.49578	6.28872	6.52042	7.18973	6.58339	6.63455	6.87325	5.54536	6.74037	7.43949	7.5254	7.66958	8.12793	8.27447	8.33728	6.47865	6.50508	7.6723	6.20929
SP5448_01410	9.65873	9.32442	8.92897	8.82645	9.4338	9.32128	9.37511	8.21484	7.83933	9.19933	9.80781	9.59877	8.20339	8.61419	9.07807	9.14473	8.37831	9.10819	8.72015	8.42628	8.49051	7.23801	7.38185	7.1824	7.4083	8.10864	7.57695	8.0766	7.2194	7.20032	7.17381	7.08128	7.10465	7.7861	7.22802	7.58055	7.54894	6.57251	7.41885	8.14295	8.08333	8.59896	9.49349	9.15945	9.41705	7.79501	7.86671	8.87526	7.64834
SP5448_01415	9.60903	9.34182	9.1166	8.91575	9.46318	9.39756	9.44117	8.25753	7.97277	9.31109	9.86657	9.68092	9.43123	8.75816	9.21385	9.54552	8.74687	9.25309	8.81315	8.61879	8.73213	7.6036	7.75651	7.60586	7.66758	8.38721	7.94931	8.35436	7.41504	7.56671	7.32883	7.31306	7.43468	8.05986	7.64783	7.68495	7.93886	6.87368	7.85778	8.76322	8.511	8.97153	9.39282	9.63844	9.48639	7.68973	7.74595	8.87942	7.44782
SP5448_01420	9.93091	9.94111	9.75413	9.48933	10.0058	9.90032	10.0502	9.0023	8.74339	10.0265	10.4061	10.3403	9.60478	9.42941	9.84806	10.244	9.37333	9.80289	9.35031	9.16884	9.41449	8.1724	8.44444	8.49194	8.47927	8.93241	8.54453	8.83259	8.27302	8.29644	8.12221	8.21509	8.33034	8.79522	8.22324	8.48282	8.56526	7.86199	8.4645	9.35125	9.30062	9.65183	9.87204	9.62272	10.0398	8.52132	8.51216	9.54377	8.34754
SP5448_01425	3.42197	2.93935	2.46052	3.12811	3.51649	3.63187	2.24412	2.4763	3.08059	2.44254	2.26691	2.41601	10.2468	3.46931	2.4769	1.85262	3.03985	2.7716	2.48017	3.10835	3.04662	2.04227	1.07552	1.88102	1.73452	0.612967	0.843397	2.09783	0.695105	1.92267	0.939597	2.29357	0	0	2.81408	2.0007	2.21306	3.32823	2.49264	1.96652	2.09449	0	2.10569	2.18769	1.08781	0.948215	0.513778	0.897449	1.12079
SP5448_01465	3.16646	2.71118	2.96566	3.03933	2.74115	3.07699	2.76847	3.01804	2.95771	2.99144	2.5751	2.14758	2.17373	2.61653	2.90545	2.54553	3.36777	2.56958	2.80788	2.7928	2.71143	3.74982	2.42082	2.84165	2.9093	2.79176	3.34045	2.83839	2.98686	3.03144	2.51609	3.28322	2.11557	2.72969	2.88488	2.46988	2.70039	3.20264	2.214	2.74798	3.09063	2.84501	2.83571	2.73257	2.46965	2.30333	1.79012	1.95255	1.41038
SP5448_01470	8.62076	8.51353	8.42483	8.32341	8.31416	8.45577	8.735	8.48656	8.44842	9.10789	9.35976	8.25044	2.59589	8.53656	8.71244	8.36128	8.52136	8.74081	8.78969	8.57032	8.4237	8.68666	9.44372	8.98271	9.21151	9.14832	9.27787	8.82306	9.25507	8.93368	9.30584	9.33501	9.30761	8.99598	9.08412	8.98753	8.97053	8.24565	8.91001	9.01484	8.92109	8.81899	9.03768	8.90363	8.93294	7.93359	7.91068	8.7587	7.32759
SP5448_01475	7.54023	7.18511	7.16054	7.13173	7.00263	7.14114	7.2236	6.62554	6.76435	7.75876	7.57398	6.35919	8.3429	7.01335	7.0983	6.81257	6.98497	7.15779	7.10993	6.94757	6.76688	7.54064	7.72721	7.56851	7.79632	7.50598	7.80332	7.1972	7.67355	7.48005	7.81169	8.02914	7.79361	7.5141	7.54732	7.7209	7.44775	6.72586	7.45957	7.14658	7.0888	7.29338	8.33773	8.31961	8.21505	7.26406	7.20038	8.18468	6.60782
SP5448_01480	7.16543	6.61573	6.42201	6.57359	6.33149	6.30154	6.60709	5.59755	5.7547	6.44442	6.36035	4.64684	6.71204	6.51881	6.35184	5.914	6.35784	6.09654	5.88861	6.48735	5.74448	5.09155	5.62111	5.55133	6.21673	5.67423	6.37595	5.25813	5.17636	5.02588	6.60387	6.73115	6.05654	7.02279	6.40574	6.81368	5.90735	5.64169	6.11823	5.00395	4.90645	5.50659	8.3163	8.15742	7.94431	6.74382	6.63322	7.87402	6.16995
SP5448_01485	7.64375	7.47909	7.30659	7.27006	7.25884	7.23183	7.54962	6.85154	6.88264	7.66638	7.41234	6.43888	6.1076	7.15858	7.1311	7.24526	7.26985	7.19976	7.16089	7.20921	6.82504	6.6304	6.67226	6.53431	6.82114	6.93686	7.14024	6.77686	6.54867	6.48084	7.12715	7.41752	6.91402	7.00963	6.89837	7.0989	6.74865	5.96841	6.79274	6.74047	6.5049	6.67373	8.40311	8.12534	7.9447	6.5458	6.66761	8.01779	6.0183
SP5448_01490	7.39792	7.09242	7.15528	7.22452	7.12372	7.26679	7.14331	7.60846	7.66458	7.0668	6.88024	7.34479	7.02687	7.47131	7.29839	7.03601	7.29755	7.14472	7.34992	7.69147	7.61818	5.84202	5.04196	5.44678	5.57024	5.94963	5.54479	5.71512	5.27622	5.58632	5.41386	5.87049	5.27567	5.93524	5.55834	5.55157	5.73661	4.42148	5.58869	4.90354	5.22829	5.78467	7.61494	6.67703	7.36418	5.19425	5.24575	6.57661	4.75797
SP5448_01495	11.5224	11.5459	11.2501	11.4749	11.4651	11.315	11.512	11.4098	11.4419	11.557	11.2066	11.4665	7.26619	11.5639	11.5965	11.6722	11.6088	11.5625	11.5149	11.3222	11.478	9.91507	9.65758	9.83346	10.042	10.479	10.141	9.98909	9.89358	9.61705	10.1887	10.3418	9.75759	9.83064	9.48162	9.5832	9.98896	8.42216	9.83928	9.19271	9.23469	9.21223	11.9002	12.1942	12.0249	9.88326	9.90532	10.9763	9.90608
SP5448_01500	12.5243	13.1677	13.3904	13.0957	13.0794	12.9	13.2237	13.8009	13.5812	12.7391	12.4921	13.385	11.4229	13.2538	12.9024	12.642	12.9794	12.8067	13.0054	13.1431	13.1478	11.8663	11.2864	11.6446	11.4063	11.8429	11.561	11.365	11.4656	11.7504	11.5004	12.013	11.503	11.2381	11.3507	10.7662	11.8893	9.93834	12.0315	11.3972	11.322	10.8601	11.4995	11.1942	11.3305	9.20978	9.34995	10.5792	9.32337
SP5448_01505	8.5239	8.39541	8.00233	8.24731	8.33225	8.25795	8.12162	8.12823	8.2707	7.31597	7.73289	7.97645	13.1741	8.41602	8.47302	8.36097	8.46259	8.52954	7.92368	8.03426	8.10377	6.67255	6.18515	6.16651	6.66713	6.67583	6.64606	7.22277	6.93457	6.8182	6.80388	6.8413	6.27905	6.44243	6.1736	6.01149	6.37507	6.45898	6.17247	5.94636	6.07046	5.85638	8.88223	9.01055	8.95032	6.41628	6.3954	7.50399	6.5006
SP5448_01510	9.74601	9.63771	9.80843	9.72862	9.57613	9.78848	9.62791	9.73793	9.91677	9.3579	9.27266	9.52351	8.31591	9.75803	9.71923	9.58558	9.88862	9.81273	9.60922	9.61738	9.65232	8.28402	7.22218	7.62698	7.74816	8.32802	8.01091	8.39735	7.8826	8.12338	7.65116	7.89498	7.52111	7.89751	7.77449	7.0277	8.01233	7.16927	7.73636	7.61529	7.58162	7.39509	9.73792	9.96794	9.94182	7.25704	7.36716	8.99111	7.14035
SP5448_01520	11.8249	11.6733	11.7497	11.6471	11.8917	12.0615	11.6822	11.3221	11.6066	12.0282	11.8502	11.5509	9.60855	11.6851	11.7978	11.8622	11.7147	11.8887	11.926	11.5331	11.7746	10.3893	10.0267	10.4288	10.6782	10.4611	10.7063	10.3222	10.4333	10.3649	10.4267	10.564	10.2211	10.1776	10.2988	10.256	10.1605	8.83354	10.0952	9.77402	9.85209	9.73876	12.283	12.3343	12.1798	10.8336	10.861	11.6775	10.2635
SP5448_01525	12.0966	12.8222	12.3922	12.4612	12.5843	12.1388	11.9395	12.413	12.5584	11.2564	11.5301	12.4539	11.664	12.176	11.904	12.1327	12.3226	11.4797	11.8246	12.2697	12.0307	8.49195	8.29513	8.41796	8.36652	9.07458	8.25239	8.63118	8.26303	8.46228	9.19241	9.55451	8.01777	8.46939	8.04307	8.67806	8.56128	8.01634	8.50431	7.48941	7.57188	7.11176	9.92211	9.46892	9.85214	6.45536	6.5417	8.31319	5.49693
SP5448_01530	5.47155	5.26299	5.04203	5.66344	5.50479	5.53632	5.79184	4.85908	4.84861	6.45836	6.27082	5.40405	11.9027	5.52868	5.72413	5.74643	5.45169	5.55733	5.79101	5.38063	5.32181	6.67579	6.63223	6.543	7.0348	6.94352	7.073	6.4357	6.73603	6.5278	6.81838	6.83951	6.49721	6.93301	6.68542	6.86992	6.40145	5.71653	6.43747	6.53016	6.67473	6.40839	5.52074	4.65858	4.9294	6.65398	6.56554	7.00936	5.71893
SP5448_01540	10.2366	10.1679	10.1537	10.0017	9.97265	10.2152	10.2119	10.1369	10.2042	10.3053	10.2671	9.8658	5.68421	10.1269	10.1593	10.3413	10.4417	10.3205	10.3358	10.1921	10.2563	10.1544	9.96969	10.0292	10.1665	10.1294	10.5188	10.3746	10.3583	10.2772	10.1102	10.1748	10.2355	10.0542	10.1009	10.1025	10.1706	9.54933	10.1051	10.2738	10.3189	10.1505	10.4411	10.6895	10.4541	9.31334	9.28898	9.85574	8.96895
SP5448_01545	10.0724	9.80908	9.70791	9.67026	9.70085	9.84726	9.74236	9.575	9.74545	9.87966	9.75061	9.5611	10.0827	9.73174	9.85174	10.0944	10.1536	10.0678	9.80987	9.68905	9.82088	9.50772	9.45285	9.34742	9.49673	9.54038	9.82475	9.76907	9.58449	9.3684	9.48644	9.36679	9.43876	9.37282	9.39138	9.31654	9.54886	8.85334	9.41012	9.47985	9.51283	9.33862	10.6235	10.9567	10.7423	9.33816	9.29971	10.0426	9.11296
SP5448_01550	8.35688	7.99718	8.11601	7.90297	8.28225	8.0173	8.14586	7.76569	7.8834	8.61059	8.0838	7.99783	9.73804	7.86757	7.95283	8.48651	8.52888	8.34375	8.08108	7.79219	8.07599	8.59439	8.26704	8.30917	8.48635	8.38197	8.63159	8.52852	8.43155	8.4135	8.26108	8.06998	8.11631	8.0711	8.14888	7.98352	8.53832	7.92313	8.64011	8.56458	8.7676	8.50516	8.52362	8.87545	8.47137	7.47483	7.56076	7.47055	7.15259
SP5448_01555	11.0373	10.8087	11.2471	10.8202	11.0419	11.4	11.2667	10.6191	10.722	11.5024	11.2538	11.0482	8.03632	10.6912	10.9429	10.9933	10.7823	11.2458	11.1275	10.8049	10.878	10.9535	9.82021	9.92256	10.0817	10.7039	10.46	10.5952	10.1638	10.7838	9.78181	9.69616	9.72643	10.5304	10.0356	9.63912	10.4718	9.06578	10.479	11.0075	11.235	10.9375	11.1999	11.5725	11.3451	9.72406	9.7624	10.8165	9.71542
SP5448_01560	10.5504	10.4809	10.5498	10.5798	10.4578	10.8077	10.4335	10.0989	10.3147	11.0289	11.0309	10.3746	11.1301	10.2855	10.5102	10.7769	10.6188	10.8399	10.7077	10.2058	10.422	9.05349	8.701	9.03697	8.86712	9.17849	9.13734	9.16689	8.87894	9.01443	8.9066	8.96363	8.94741	8.96461	8.72844	8.82798	8.89725	7.78971	8.79951	8.98507	8.98271	9.20737	10.791	11.0934	10.7909	9.66516	9.64443	10.3459	8.90655
SP5448_01565	6.7822	6.26986	6.76529	6.53271	6.45572	6.93732	6.37329	6.7181	7.07424	6.46626	6.71113	6.56842	10.3789	6.69384	6.66303	6.27777	6.80987	6.79171	6.53405	6.68376	6.69359	6.64394	6.49766	6.71092	6.63525	6.67958	6.40172	6.36499	6.51047	6.43742	6.6475	6.85213	6.32013	6.07593	6.39698	5.89138	6.25445	6.1135	6.30632	5.98076	6.20247	6.02808	6.82333	6.49201	6.95406	5.72063	5.74807	6.14194	5.0173
SP5448_01570	11.2582	11.3398	10.5744	10.9024	11.3617	11.2083	9.32448	11.001	11.012	8.69312	9.86768	10.6588	6.42608	11.216	11.1762	9.49296	11.5893	11.3351	8.8504	9.65969	10.3727	9.51446	8.34751	8.58417	8.67817	9.10806	8.90014	9.464	8.76058	9.4927	8.30485	8.58873	8.45619	9.0721	9.02757	8.38515	9.00568	8.17039	8.78947	9.88431	10.2991	9.69895	11.35	11.097	11.4167	8.75373	8.86064	8.82795	8.39225
SP5448_01575	11.2344	11.3558	10.6733	11.1645	11.4339	11.3096	9.73353	11.0954	11.1004	9.06366	10.4371	10.8526	10.7629	11.2249	11.1153	9.34569	11.347	11.3043	9.1031	9.6779	10.364	9.00106	8.19268	8.35825	8.45003	8.71952	8.42368	8.92686	8.25164	8.91078	8.22854	8.47068	8.19993	8.57851	8.3937	8.09575	8.42647	8.13427	8.33372	9.127	9.38104	9.17497	11.3489	11.6813	11.5624	8.75506	8.95283	8.86981	8.69436
SP5448_01580	9.30745	9.21658	8.98163	9.29237	9.22804	9.32443	9.15162	9.04197	9.1038	9.40729	9.1006	9.23129	10.7843	9.38656	9.48677	9.56163	9.46372	9.42322	9.25693	9.11865	9.17958	9.35301	9.18349	9.0461	9.42826	9.2056	9.69448	9.5768	9.3313	9.1558	9.57289	9.55017	9.11525	8.97626	9.12309	9.23981	9.12839	8.40663	9.01166	9.17699	9.17611	9.16574	9.52846	9.37166	9.48048	7.95021	7.95081	8.80524	7.89651
SP5448_01585	8.94311	8.70576	8.42339	8.93068	8.86692	9.04684	8.8562	8.68005	8.79386	9.16244	8.99383	8.91942	9.28698	9.04101	9.13644	9.08698	8.96561	9.14598	8.93198	8.65211	8.90604	8.66919	8.69958	8.66062	8.89292	8.51512	9.03935	8.6816	8.61092	8.51752	8.90169	9.17659	8.6075	8.31569	8.36297	8.53018	8.37271	7.32396	8.12727	8.15524	8.14798	8.77698	9.46895	8.12869	8.92307	7.63771	7.57342	8.5009	7.61545
SP5448_01590	9.10298	8.85833	8.84336	8.84566	8.8695	8.99573	9.022	8.81659	8.85265	9.32161	9.11573	8.93479	8.87147	9.1403	9.23924	9.11567	9.03319	9.27995	8.92672	9.2549	8.98687	8.9647	8.64331	8.66195	8.53318	8.82483	8.73845	8.87527	8.51524	8.71968	8.41022	8.56179	8.54858	9.12194	8.51302	8.69085	8.93482	7.80019	8.82953	8.65729	8.7489	8.86379	9.50267	9.29936	9.4174	8.31357	8.43392	9.57649	8.35786
SP5448_01595	8.61197	8.3198	8.10335	8.32322	8.27329	8.43768	8.50165	8.2315	8.2844	8.51023	8.61289	8.30574	9.13211	8.59366	8.72635	8.50971	8.49908	8.76085	8.35975	8.6622	8.5321	8.37501	7.84454	7.72366	7.72182	8.27486	8.10716	8.28409	8.01577	7.86512	7.65988	7.5696	7.61773	8.24025	7.52712	7.76667	8.20695	6.75354	8.22011	8.42388	8.6415	8.36703	9.32927	9.00991	9.15062	8.07881	8.09029	9.30997	8.02524
SP5448_01600	8.16485	7.67059	7.56839	7.81372	7.78345	8.02019	7.92222	7.43281	7.63301	7.94968	7.95242	7.22082	8.55519	7.9957	8.14289	7.90158	7.89617	8.0866	7.7663	7.99128	7.7335	7.58673	7.35788	6.90213	7.25863	7.81095	7.54054	7.83005	7.23309	7.13301	7.20699	6.96956	7.09371	7.72598	6.85863	7.19779	7.43081	6.26295	7.36487	7.95899	7.89871	7.66502	8.81619	9.18247	8.69929	7.60337	7.57047	8.74854	7.45642
SP5448_01605	5.86899	5.75796	6.34383	5.80225	5.2246	6.04411	6.01484	5.94744	6.20014	6.47998	6.00243	5.71654	7.88407	6.03086	6.09033	6.74049	6.53969	5.88184	5.887	5.84128	5.73998	3.93205	3.45272	4.18896	4.04653	4.09937	4.12371	5.22639	3.88923	3.54074	4.28484	4.65664	3.70055	4.5427	3.70521	4.57782	4.00426	4.25203	3.81789	3.59499	3.67275	3.91668	3.99139	4.04328	4.54004	4.18633	3.8818	4.92401	1.99441
SP5448_01610	7.36419	7.12978	7.62606	7.01688	7.0243	7.69249	7.52876	7.39987	7.50672	7.57647	8.32044	6.86968	5.58747	7.44282	7.44652	7.20624	7.33478	7.27122	7.12819	6.87022	6.91808	7.14845	6.38171	6.3818	7.05895	6.38601	6.84858	7.32369	7.05091	7.13613	6.96859	7.01469	6.30395	6.68032	6.76647	6.83651	6.95765	6.34713	6.99498	6.98524	7.34137	6.95058	7.77995	7.3971	7.98822	7.09987	6.9171	7.76595	6.67841
SP5448_01615	8.41197	8.74187	8.12695	9.00677	8.7042	8.30246	9.03299	8.35982	7.71058	10.6068	10.1434	8.4546	7.07223	8.13357	8.40989	8.9242	8.0251	8.37189	8.41295	7.41574	7.57556	10.1414	9.83611	9.25929	10.2065	9.49456	10.331	10.2925	10.1653	9.97328	10.0061	9.66109	9.07667	9.56554	9.47565	9.45758	10.1963	8.90329	10.207	10.0973	10.4017	9.65865	7.28995	7.18067	7.30991	8.4589	8.3458	7.26379	8.34703
SP5448_01620	8.33454	8.49168	7.85457	8.62278	8.30242	8.21805	8.30731	7.71184	7.6001	9.82624	9.39973	8.17699	8.27806	7.97002	8.18722	8.75585	7.94521	8.38182	7.83357	7.27966	7.56013	9.11969	8.82895	8.43767	9.32732	8.72199	9.30678	9.31049	9.12198	8.92281	9.04038	8.68409	8.42237	8.67689	8.69454	8.93547	9.08492	8.10363	8.86691	8.89118	9.09862	9.06379	8.09824	8.23916	8.19194	8.42056	8.41223	8.23331	8.26422
SP5448_01625	8.64949	8.74576	8.13133	8.80055	8.57681	8.39167	8.44826	7.9193	7.78167	10.0605	9.30658	8.3592	8.0285	8.21506	8.45763	8.96787	8.18972	8.59393	7.82382	7.49125	7.70532	9.48769	9.35879	8.98077	9.59157	9.26554	9.86031	9.52132	9.50672	9.38647	9.24805	8.72068	8.90708	9.11013	9.0729	9.01808	9.76012	8.6076	9.44861	9.5194	9.65601	9.09389	8.70675	9.06882	8.64746	8.91855	8.93206	8.72966	8.8565
SP5448_01630	7.60705	7.50138	7.51426	7.3635	7.53111	7.73619	7.58586	6.99251	7.1947	7.69499	7.6345	7.47919	8.35321	7.42597	7.5907	7.66794	7.4429	7.56046	7.54389	7.42554	7.18117	6.42948	6.2998	6.41308	6.43168	6.78246	6.61175	6.38403	6.40532	6.10558	6.31579	6.56758	6.34109	6.55656	6.14686	6.52786	6.19898	5.87212	6.15936	6.24615	6.26415	6.29313	7.08844	7.16952	7.19022	6.16412	6.22901	6.83022	5.75313
SP5448_01635	10.4872	10.6195	10.8067	10.5029	10.6649	10.5899	10.9243	10.8663	10.8841	10.4726	10.6333	10.591	7.5994	10.5655	10.4766	10.2385	10.3772	10.3983	10.7412	10.4534	10.5796	9.5413	8.4432	9.38388	9.09911	9.39407	9.34938	9.25619	9.13892	9.46768	8.76676	9.4977	8.85925	9.17346	9.12978	8.86794	9.39337	7.85385	9.31165	8.73163	8.79896	8.59084	10.1265	10.1022	10.2484	8.35549	8.23746	9.01842	8.09487
SP5448_01640	6.33676	6.07677	5.78687	6.04456	6.1492	5.49942	5.92282	5.77391	5.90394	5.52561	5.49311	5.92994	10.5466	5.98435	5.94282	6.27099	6.17787	5.90608	5.96448	6.09284	6.16615	5.93535	5.01903	5.30401	5.66132	4.95006	5.36144	5.65929	5.30498	5.8151	5.38718	5.34384	4.8918	5.39137	5.49952	5.21036	4.75497	5.64349	5.2921	4.83019	5.31911	4.6746	5.72575	5.6567	5.96426	4.00936	3.90785	4.69557	4.25621
SP5448_01645	6.0135	5.62929	5.42326	5.70466	5.72809	5.49845	5.62924	5.3646	5.68108	5.45596	5.30399	5.63349	5.9724	6.0226	5.89465	6.153	6.45641	5.67243	5.845	5.75891	5.83963	6.33572	5.25021	5.60832	6.10937	5.40382	5.87642	6.08008	5.77173	5.95463	5.89069	5.63409	4.94628	5.62132	5.84491	5.40116	5.33128	6.20275	5.43979	5.5157	5.7867	5.16564	5.86667	6.0382	6.19942	4.62091	4.5172	5.15147	4.72812
SP5448_01650	9.75984	9.9178	10.1827	9.55075	9.60235	9.41112	9.63391	9.88644	10.0312	9.73651	9.93939	9.68375	5.8734	9.65974	9.39691	9.7076	9.99766	9.36212	10.1582	10.0904	10.0913	9.0036	8.657	9.08685	8.7148	8.74752	8.72146	8.64264	8.62571	8.98599	8.80773	9.13559	9.0261	9.05559	9.26182	9.19583	8.71462	8.46174	9.19607	9.01762	9.09081	9.01409	8.29214	9.24426	8.8679	7.86026	7.84486	7.85162	7.23324
SP5448_01655	8.77658	8.75859	8.73646	8.56561	8.95288	8.57975	8.83228	8.45826	8.63456	8.83825	8.7998	8.58806	9.59874	8.68858	8.76356	8.87729	8.81176	8.58644	8.99842	8.67801	8.74366	8.0884	7.58184	7.75069	7.969	8.0931	7.96806	7.9492	7.85043	8.08353	7.92802	8.17756	7.49726	7.95279	8.07153	7.97527	7.87346	7.36859	7.78476	7.73695	7.97458	7.55488	8.53115	8.09355	8.96238	7.91791	7.67295	7.55998	6.85753
SP5448_01660	7.47913	6.78558	7.83349	6.73513	6.29376	6.4262	6.95869	6.87225	7.85345	6.65634	6.70408	6.27487	8.88734	6.66429	6.10308	5.75379	7.30576	6.52489	6.80655	7.25899	6.84741	7.82615	6.00974	7.36166	7.02758	5.41668	6.31042	6.54752	6.27887	7.56973	7.07392	7.16639	5.56569	6.40697	6.92486	7.02464	6.1166	8.2687	7.16183	6.47739	6.7777	5.93143	3.85193	4.22177	4.34887	3.76735	2.96316	3.56737	3.72092
SP5448_01665	6.69392	6.05764	6.26183	6.29509	6.57103	6.72862	6.71702	6.1072	6.60492	7.74967	7.01132	6.50104	6.2643	6.5797	6.56199	6.78089	6.5977	6.67922	6.86836	6.43674	6.58282	5.48607	5.53126	5.67737	6.13353	6.26835	6.13331	6.32045	5.95004	5.69286	6.22662	6.19813	5.75306	6.22629	5.70085	5.66323	5.53103	5.23597	5.58926	5.47544	5.61644	5.50652	8.83902	8.97697	8.99547	7.52627	7.47976	8.07526	6.97439
SP5448_01670	6.66084	6.23432	6.33674	6.38106	6.41287	6.69304	6.9839	6.44265	6.94249	7.43989	7.64797	6.60544	6.76073	6.72954	6.58046	6.62951	6.56606	6.70391	6.87173	6.48449	6.78216	5.225	4.82681	5.38818	5.41733	5.80599	5.21291	5.59976	5.68151	4.94677	5.73167	5.94655	5.12055	4.86822	4.86871	5.07733	5.26987	4.49095	5.37181	4.62309	4.79744	4.71158	8.60451	8.53429	8.63873	6.50701	6.56613	7.33241	6.37919
SP5448_01675	11.6047	11.638	11.7309	11.5544	11.6529	12.0577	11.2865	11.2087	11.1457	9.88437	11.483	11.434	6.57814	11.5039	11.6326	11.2069	11.1126	11.6297	11.1349	11.0194	11.2821	8.12016	6.76083	7.07529	7.02546	7.2525	7.36263	7.91457	6.95857	7.9177	6.87182	6.7571	6.80204	7.19438	7.28506	7.05506	7.23382	5.83042	7.37746	7.54818	7.73744	7.47744	4.12136	4.30574	3.7235	4.64876	5.4791	8.17828	3.8155
SP5448_01680	8.85562	8.8499	8.83077	8.98769	8.9269	9.10215	8.55622	8.53724	8.93905	7.86348	8.18497	9.01803	11.4326	8.81463	8.74761	9.08808	8.94491	8.9918	8.85472	8.83778	9.10936	5.39005	4.75909	5.38839	5.2317	6.41033	5.03422	5.78929	5.28717	4.94687	5.02814	5.01586	5.01928	4.96861	4.74228	4.54536	5.22474	4.26819	5.27286	4.45268	4.06553	4.44437	8.54308	9.05447	8.94334	5.85726	5.93588	7.17252	5.42965
SP5448_01685	7.15725	7.22699	7.65131	7.23986	7.20463	7.8494	7.21455	7.14821	7.45408	5.94027	5.98125	7.36454	8.99357	7.40595	7.40109	7.21944	7.26045	7.53215	7.16525	7.34457	7.42429	4.65693	3.37113	4.15367	3.96264	4.9224	4.2745	5.32695	4.91235	4.5841	4.22897	3.91366	3.52585	4.17724	4.21961	4.06545	4.22956	4.07116	4.30812	4.00117	4.03888	4.20367	6.71371	6.78856	6.9205	4.30274	4.10973	4.992	3.8619
SP5448_01690	9.47386	9.17952	9.2238	9.30107	9.22244	9.31291	9.37146	9.25916	9.42015	9.32073	8.52838	9.31787	7.5577	9.60045	9.64535	9.79953	9.5688	9.61206	9.66434	9.73166	9.59539	8.62639	8.08809	8.2364	8.29972	8.86601	8.44237	8.2972	8.49869	8.41946	8.46486	8.7602	8.16571	8.58026	8.25194	8.01273	8.54688	6.47066	8.18944	7.22914	7.63433	7.15296	9.96848	9.68103	9.64236	8.43287	8.59522	10.1953	8.13323
SP5448_01695	8.66283	8.29495	8.22104	8.41996	8.31898	8.37865	8.39901	8.31726	8.39534	8.27058	7.72549	8.47987	9.4929	8.6291	8.6865	8.98659	8.79904	8.63387	8.76016	8.72643	8.73253	7.52815	7.19739	6.98313	7.31409	7.89224	7.4316	7.39874	7.48895	7.39115	7.58705	7.77727	7.2357	7.53326	7.03434	6.87614	7.27318	5.6008	7.08965	6.56403	7.16968	6.47877	9.2156	8.88651	8.90291	7.61552	7.74004	9.40431	7.10056
SP5448_01700	10.7015	10.5399	9.12685	10.9859	10.4438	9.65009	9.91634	9.97399	9.28461	11.7818	10.5451	10.2736	8.54664	9.97919	10.1846	11.0669	10.6435	10.7041	10.0127	9.7486	10.404	12.3405	12.4331	12.6123	12.7279	12.4582	12.912	12.5224	12.7565	11.9416	12.3822	12.3276	12.3805	12.7112	12.3387	12.7322	12.3082	9.54202	11.8737	12.018	11.5061	12.1112	8.8461	8.82907	9.38107	10.7822	10.6284	11.1436	9.27923
SP5448_01705	5.58954	4.96456	5.27928	5.43533	5.12056	5.44616	5.45494	5.37463	5.58267	5.74329	5.42537	5.09535	10.1372	5.59094	5.70582	5.42276	5.89352	5.70092	5.22798	5.71333	5.35487	5.3877	5.02323	5.4191	5.48123	5.62641	5.48277	5.73187	5.44724	5.1676	5.31987	5.59894	5.15892	5.30388	4.88168	5.10639	5.27748	4.63676	5.06316	5.02787	5.11045	5.08889	6.65081	7.12526	6.8857	4.90443	5.06381	6.07149	4.70451
SP5448_01710	8.66904	9.19401	9.87474	9.48304	9.32525	9.22168	9.3251	9.41454	9.48498	10.2432	9.8363	9.75444	5.40499	9.11442	8.80829	9.61781	9.3832	9.41628	9.84181	9.54845	9.60107	10.7578	10.6596	10.7961	10.7427	10.2628	10.3862	10.2443	10.5187	10.5647	10.8055	11.1179	10.8536	10.0695	10.2801	9.99393	10.4821	9.99092	11.0124	9.52764	9.92031	9.12414	6.63729	7.83965	7.39958	8.10093	8.01199	7.72065	7.12509
SP5448_01715	6.32748	5.98734	6.00218	5.77188	6.1011	6.20398	6.07884	5.67492	5.86875	5.79501	6.02523	5.90354	9.73141	6.10371	6.20337	6.04922	6.17047	6.12016	5.96577	5.85405	5.94614	5.32785	5.04731	5.10044	5.51406	5.33703	5.65644	6.07539	5.54252	5.21758	5.51429	5.3669	4.85318	5.46839	5.33201	5.33607	4.88702	5.54067	5.07019	5.28339	5.42811	5.55825	7.23234	7.01778	7.33945	5.71895	5.74511	6.70064	5.44831
SP5448_01720	8.35031	8.39281	8.51056	8.38273	8.21022	8.51985	8.20842	8.46602	8.66967	8.36823	8.34024	8.32681	6.15245	8.501	8.38745	8.32823	8.53461	8.48983	8.37517	8.40397	8.29516	7.45102	7.00808	7.27794	7.30878	7.61433	7.56308	7.68136	7.23812	7.33784	7.58711	7.96571	7.13528	7.16869	7.08864	7.3083	7.50694	6.07462	7.14848	6.83965	6.81012	6.92412	8.87684	9.05841	8.93531	6.97221	7.05544	8.08436	6.78025
SP5448_01725	7.7285	7.54871	7.7559	7.62514	7.41797	7.84351	7.62396	7.57797	7.75178	7.71577	7.78857	7.54527	8.2484	7.79159	7.76535	7.86265	7.97255	7.91211	7.86215	7.65483	7.75817	7.07726	7.05203	7.00328	7.10537	7.52935	7.36929	7.2892	7.30467	6.98845	7.22298	7.56363	7.08057	6.72655	6.95138	6.52193	7.10469	5.68782	6.70969	6.55324	6.55242	6.44288	8.04364	8.03295	8.13204	6.10566	6.03618	7.37041	5.65534
SP5448_01730	9.30014	9.36866	10.2565	9.79758	9.34951	9.66426	9.85657	10.2503	10.285	9.95849	10.0854	9.8644	7.55033	9.73245	9.4511	9.19402	9.55024	9.58664	9.77793	9.91552	9.6741	9.7857	9.35557	9.61618	9.29089	9.58947	9.23945	9.32322	9.57852	9.62405	9.74014	9.65402	9.78186	9.12715	9.20528	8.21246	9.73851	8.59002	9.82251	9.35169	9.42522	8.38241	8.60618	8.91617	8.31359	7.32956	7.35586	7.92699	6.92283
SP5448_01735	8.38706	8.4036	9.17764	8.92951	8.44516	8.93376	8.80986	9.27049	9.42375	9.05005	9.32107	8.77644	9.79091	8.97191	8.71143	8.40111	8.64328	8.72281	8.81809	8.75112	8.73203	8.3471	7.94045	8.20968	8.09515	8.3321	7.91119	8.12892	8.17065	8.18524	8.61105	8.66962	8.16443	7.89279	7.62194	7.46256	8.05813	6.87113	8.00524	7.78548	7.71217	7.21298	8.08642	8.18046	8.27557	6.87485	6.88142	7.73365	6.28653
SP5448_01740	7.78188	7.5126	7.44265	7.52302	7.56849	7.60524	7.60661	7.5466	7.58894	7.69781	7.38675	7.58265	8.92775	7.73317	7.79759	7.87645	7.88441	7.74841	7.6637	7.68784	7.73317	6.88995	6.75307	6.56362	6.71731	7.20942	6.90693	7.27988	6.92721	6.84133	6.79033	6.78972	6.55679	6.91372	6.49382	6.58282	6.79708	6.10825	6.66504	7.15111	7.47366	6.98208	8.42419	8.37096	8.47682	7.18417	7.17927	8.16305	6.94199
SP5448_01745	8.11255	7.89674	7.91717	7.8672	7.96653	8.0276	8.09752	7.96922	8.16121	8.20707	7.95041	8.02402	7.75059	8.16795	8.28859	8.31394	8.25579	8.22745	8.15639	8.03213	8.22293	7.35016	7.3225	6.76012	7.12914	7.56898	7.38512	7.8485	7.34558	7.34288	7.21795	7.15979	6.93502	7.18251	6.86598	6.78424	7.19936	6.26808	7.07857	7.83683	8.10474	7.57136	8.93831	8.76189	8.96893	7.7248	7.79954	8.69573	7.23881
SP5448_01750	10.0351	9.98678	10.8555	10.4648	9.84196	10.6226	10.5653	10.8954	11.1168	11.123	10.6969	10.0109	8.25378	10.6786	10.667	9.99974	10.6366	10.673	10.3388	10.8894	10.3167	10.2689	11.0465	10.8944	10.6224	11.0312	10.6951	10.5643	10.8309	10.364	10.5021	10.4156	10.8411	10.4622	10.0796	10.0461	10.7282	10.1643	10.8592	10.2888	10.1536	9.62721	11.3507	10.2289	10.8726	11.4263	11.3076	11.2241	10.8462
SP5448_01755	4.08452	4.22642	4.46421	4.26514	4.28818	4.12887	4.2795	4.23659	4.59031	4.31128	4.21992	4.24906	10.5757	4.03374	4.02676	3.71809	4.04716	4.12245	4.20632	4.54394	4.51626	4.51302	3.79437	3.94073	3.81694	4.26786	3.85824	4.20065	4.35745	4.20518	3.7434	3.81496	3.83697	3.99087	4.07346	3.52441	3.65959	3.43262	3.93989	4.23366	4.38898	3.80229	3.26515	3.25641	3.34932	3.05653	3.35013	2.92193	3.07716
SP5448_01760	6.43061	6.426	6.43894	6.66652	6.2593	6.56348	6.4866	6.6323	6.71256	6.64022	6.33031	6.40571	4.27259	6.76025	6.60284	6.39975	6.74619	6.53446	6.59015	7.15441	6.86577	6.42648	6.03114	6.26577	6.39028	6.51649	6.41928	6.71654	6.39346	6.12034	6.27666	6.44088	6.15949	6.56884	5.8387	5.8451	6.43199	5.78045	6.36664	6.3072	6.02473	6.03306	6.05392	5.88595	6.25728	5.36247	5.27123	5.89368	5.44519
SP5448_01765	5.87317	5.78657	6.21007	5.81994	5.84288	5.61428	6.26336	6.42245	6.72747	6.59056	5.932	5.87974	6.55607	6.0319	5.87146	6.26794	6.83512	6.0335	6.71942	6.8363	6.84197	7.96695	7.45702	7.83636	8.08531	7.2518	7.8314	8.42002	8.22573	8.20689	8.69062	8.62918	7.76081	7.01685	7.57765	6.98961	7.85297	8.22615	8.11528	7.90593	8.52731	7.65635	5.20446	4.21385	5.57618	4.49892	4.65362	4.19025	4.27821
SP5448_01770	12.5526	12.7003	12.162	12.5507	12.8166	12.4243	12.3288	12.2839	12.2397	11.4735	11.6997	12.5108	5.95464	12.4495	12.4429	12.5471	12.5131	12.3504	12.1783	12.3051	12.286	9.09645	9.33924	9.70969	9.95283	10.3181	9.7736	10.0815	9.67717	9.41742	10.3328	10.6262	9.53042	9.86769	9.04079	9.64415	9.47261	8.42475	9.27738	9.59642	9.44758	10.132	12.1016	11.122	12.0243	10.4395	10.4202	11.2991	10.3245
SP5448_01775	12.1422	12.1802	11.7342	12.2004	12.377	12.1513	11.9876	11.8887	11.9306	11.2	11.3612	12.1551	12.3114	12.4021	12.4423	12.4467	12.3806	12.3155	11.9516	11.9842	12.0779	9.1586	9.43926	9.47894	9.7039	10.5312	9.85863	10.1617	9.71537	9.34298	10.1194	10.2018	9.44857	9.72397	9.15323	9.3271	9.51959	8.47158	9.44577	9.87633	9.794	9.94229	11.8359	11.8368	11.8527	10.1365	10.0456	11.0022	9.80956
SP5448_01780	10.2237	10.0906	9.62573	10.2487	9.98711	10.0054	9.42919	9.25007	9.50761	8.70716	9.48872	10.0435	12.2103	9.50634	9.45476	9.82934	9.76343	9.71131	9.42282	9.37234	9.68027	6.68668	6.48964	7.07452	7.15845	7.32383	6.59025	6.92557	6.55288	6.40552	7.30263	7.61512	6.76304	7.05877	6.43632	6.69997	6.53557	5.61493	6.43642	6.39705	6.3564	6.98489	8.58302	10.2937	9.29538	6.9995	7.15206	7.69414	6.53316
SP5448_01785	9.80519	9.65502	9.6846	9.17791	9.77918	9.71596	9.64552	8.89721	9.06129	9.01005	9.10637	9.74681	9.33967	9.19024	9.39526	9.33265	9.08369	9.45159	9.10722	8.97929	8.98747	6.56028	6.40732	6.58468	6.64694	7.06375	6.67159	7.20898	6.67389	6.2108	7.60045	7.93339	6.61534	7.14816	6.26749	6.60063	6.70508	5.27694	6.42825	5.45768	5.69453	5.75277	9.37345	9.71003	9.45809	7.14447	7.11318	8.73692	6.99442
SP5448_01790	8.83364	8.5679	8.72003	8.35582	8.57299	8.72235	8.61173	8.21208	8.34145	8.28288	7.46162	8.70423	9.6882	8.48356	8.6812	8.70545	8.53473	8.75096	8.36919	8.16567	8.31902	6.30759	5.45887	6.27245	6.31092	6.8096	6.54372	6.74893	6.31069	5.88708	6.80677	7.51764	5.86248	6.16365	5.98652	6.03213	6.4219	4.97641	6.0956	5.02479	4.96447	5.28389	8.85731	8.90085	8.95201	6.38846	6.44474	8.40716	6.09003
SP5448_01795	7.8552	7.36816	7.37534	7.41575	7.24715	7.6897	7.56978	7.2681	7.47117	7.57898	7.66878	7.03946	8.79832	7.69599	7.98597	7.68503	7.85786	8.07976	7.47257	7.75563	7.47133	7.98786	8.42256	7.98273	8.21328	8.30329	8.37378	8.45142	8.12161	7.80335	8.00112	7.79336	8.15253	8.06554	7.88709	7.9583	8.22197	8.2085	8.02183	8.26978	8.33141	8.1016	8.4858	8.69756	8.36602	8.35691	8.30965	8.61568	7.80756
SP5448_01800	6.81673	6.52829	6.63608	6.44179	6.43431	6.58231	6.70607	6.31043	6.40633	6.94103	6.9304	6.27581	7.66832	6.65328	6.74673	6.97594	6.94961	6.77616	6.82474	6.49178	6.4968	6.56208	6.59129	6.56685	6.65877	6.70398	6.58519	6.7289	6.69016	6.45489	6.64762	6.64589	6.42044	6.60518	6.47695	6.22009	6.29734	6.07533	6.22857	6.48971	6.5673	6.28827	7.13488	7.2316	7.26025	6.43873	6.3301	7.20041	5.986
SP5448_01805	7.77037	7.42731	7.39987	7.20341	7.37637	7.37413	7.77454	7.22558	7.3444	7.8673	7.80335	7.15263	6.80472	7.31837	7.62013	7.71199	7.61636	7.66463	7.57863	7.26515	7.27931	7.77954	7.93574	7.83682	7.54754	7.49367	7.43128	7.8245	7.6319	7.56946	7.63689	7.64872	7.45205	7.17396	7.33054	7.15344	7.46472	7.36651	7.32226	7.81633	7.8965	7.04435	7.92716	7.70562	7.85863	7.25332	7.16775	7.84171	6.74009
SP5448_01810	11.523	11.4626	11.1443	10.8717	11.0094	10.7929	11.4229	11.0579	11.1782	11.4291	11.4936	11.0968	7.66614	11.5233	11.5317	11.4916	11.4415	11.3767	11.3408	11.2456	11.1988	10.4947	10.931	10.6725	10.516	10.5681	10.7518	11.0193	10.9878	10.8273	11.1569	11.2816	10.8938	10.8369	10.8087	10.936	10.8514	10.4218	10.5275	10.8601	10.914	10.613	11.6089	11.6382	11.4862	10.7767	10.7107	11.0927	10.414
SP5448_01815	11.506	11.2891	10.8639	10.9106	11.1404	10.9888	11.2359	10.8646	11.0199	11.1619	11.402	10.9772	11.4108	11.2911	11.2591	11.2241	11.2313	11.1337	11.1423	10.9938	11.0136	10.0698	10.6057	10.3018	10.3408	10.1741	10.391	10.4947	10.4299	10.2642	10.7908	11.0465	10.3506	10.4139	10.2564	10.8967	10.0375	9.90862	9.96306	9.97628	9.9797	10.4293	11.8882	11.1885	11.6303	11.0915	11.0544	11.4546	10.6021
SP5448_01820	10.7999	10.8216	10.9658	10.6405	10.7558	10.803	11.0482	10.9605	11.0634	11.1649	11.0002	10.7752	11.0493	10.9485	10.9231	10.8385	10.9036	10.9955	10.8338	10.7378	10.8137	11.0848	11.2392	11.0991	10.7908	10.5944	11.1096	11.0232	11.2231	11.3355	11.0355	11.1425	11.0615	10.4803	10.9554	10.5472	10.8628	10.3247	10.8908	10.9449	11.1318	10.4329	11.1103	11.0113	11.1198	10.4208	10.4863	10.7953	10.2365
SP5448_01825	5.23067	5.45157	5.49698	5.31769	5.68758	5.4441	5.31015	5.218	5.42447	4.72614	4.13705	5.62142	10.935	5.34706	5.2013	5.6533	5.57321	5.39359	5.29754	5.08669	5.36234	5.01881	4.63989	4.76201	5.42541	5.03657	5.20072	5.48325	5.12559	5.25822	5.29045	5.38748	4.5542	5.34613	5.0765	5.00286	4.62557	4.81075	4.72763	4.92743	5.39615	5.30313	5.36034	5.39422	5.90629	4.00573	3.90651	4.92019	3.61606
SP5448_01830	4.9694	4.93649	4.50728	4.60391	4.93727	4.51859	4.50417	4.33902	4.7116	4.06045	4.0334	4.6385	5.7737	4.61437	4.66844	4.87901	5.1342	4.88172	4.5676	4.57915	4.60957	6.0682	5.67639	5.56023	6.05837	5.84757	6.07133	5.97781	5.94927	5.92519	5.69465	5.94943	5.49008	5.91449	5.90978	5.96092	5.8249	5.41092	5.72193	5.76657	6.1067	5.55868	5.36237	5.0379	5.55918	4.55965	4.74933	4.94341	4.27402
SP5448_01835	5.1781	4.61775	4.42855	4.79616	4.56895	4.3388	4.36609	4.05487	4.84796	4.43151	4.7032	3.86668	4.61365	4.21285	4.36948	4.71239	5.21672	4.90324	4.43931	4.54534	4.41151	6.81635	6.23816	6.20264	6.4163	6.08219	6.45554	6.58137	6.14154	6.83604	6.171	5.99111	6.0783	6.13276	6.49126	6.31227	6.32286	7.06751	6.28785	6.74184	7.00102	6.39723	4.72912	4.94277	5.70916	4.9021	4.80578	4.94903	5.23619
SP5448_01845	5.83303	5.08842	4.76107	5.09341	5.35481	4.68033	5.10705	4.56275	5.22436	4.99504	5.03789	4.19238	4.27238	5.00206	4.86333	5.12128	5.60077	5.30242	4.84737	5.06713	4.80469	6.82971	6.97777	6.68788	7.03567	7.07821	7.06791	6.97082	6.73084	7.10397	6.70378	6.67339	6.69096	6.95158	6.97328	6.86589	6.76044	7.46432	6.82972	6.92871	7.12391	6.69413	5.3021	5.47051	5.85558	5.81701	5.71305	5.40112	6.2547
SP5448_01850	3.67361	3.13028	2.84778	3.38286	3.48991	3.03094	3.26341	2.7529	3.57476	3.06492	3.28392	2.31897	4.94401	3.08526	3.00986	3.13883	3.75266	3.30844	2.67541	3.00995	2.96231	4.73854	4.21473	4.46189	4.87386	4.60304	4.94561	4.91685	4.54931	4.68304	4.30415	3.99182	4.28703	4.33481	4.74878	4.31816	4.39603	4.95624	4.08658	4.34502	4.53391	3.72549	3.21885	3.62006	3.97902	2.91868	2.74081	3.04212	3.22108
SP5448_01855	7.68454	7.45517	7.43811	7.91888	7.36195	7.66102	7.5584	7.40305	7.67328	8.37619	8.30419	7.14456	3.19639	7.33304	7.48868	7.79751	8.15931	8.04554	7.94793	7.38784	7.43797	7.19403	7.15278	7.12597	7.44936	8.10333	7.7592	7.6509	7.31676	7.29577	7.40488	7.38244	7.48153	7.61574	7.12897	6.82531	7.58219	6.23501	7.30667	7.31764	7.46835	7.09929	8.19803	8.27332	8.29133	6.74992	6.6572	7.9939	6.31278
SP5448_01860	5.37595	5.11808	5.18133	5.49598	5.12809	5.21509	5.42529	4.6939	4.72678	6.40371	6.12454	5.02287	7.37015	5.41941	5.67764	5.8282	5.40506	5.4917	5.58583	5.27418	5.21666	6.37176	6.42592	6.45121	6.76645	6.6409	6.64439	6.26032	6.4207	6.34547	6.64051	6.59782	6.20676	6.72585	6.52335	6.54903	6.29173	5.58926	6.362	6.35408	6.49729	6.30168	5.46615	4.58955	5.14648	6.19936	6.07961	6.7115	5.35486
SP5448_01865	4.93841	4.72341	4.3133	5.23188	4.61497	5.10103	5.28639	4.35798	4.37387	5.87461	5.68373	4.802	5.48391	5.2018	5.23113	5.1945	5.13598	4.94383	5.25896	4.36089	4.80769	5.72008	5.69038	5.63281	6.28396	5.9349	6.03814	5.53673	5.65467	5.58242	6.21893	6.04285	5.72517	6.27428	5.9611	6.20344	5.586	5.03457	5.36964	5.24294	5.68134	5.71844	5.69567	4.60279	5.25124	6.39708	6.35616	6.92843	5.57708
SP5448_01875	10.1508	10.049	9.8446	9.99781	10.0827	10.1569	9.91204	9.69813	9.75411	9.87096	9.8999	9.97246	5.11441	10.0448	10.1751	10.3603	10.1478	10.2429	10.1315	9.98227	10.0943	9.57566	9.40757	9.40692	9.63731	9.69184	9.86985	10.2354	9.69869	9.68654	9.85255	9.65266	9.41529	9.74802	9.46062	9.37309	9.61062	8.65148	9.50625	10.0407	10.1073	9.86716	10.0441	10.202	10.2279	8.68797	8.73342	9.45247	8.45631
SP5448_01880	8.42622	7.89425	7.8215	7.89477	8.09615	8.00076	7.92123	7.54543	7.62738	7.46909	7.72799	7.64618	10.0752	7.94633	8.02626	8.16984	8.01569	8.04288	7.72072	7.4769	7.61018	7.97402	7.25603	7.57443	7.88742	7.79468	8.05303	8.57618	7.94068	7.88814	8.01777	7.80353	7.3585	7.56718	7.77871	7.61693	7.49976	7.45963	7.49292	8.01717	8.08874	7.99597	8.12173	8.6822	8.22696	6.71302	6.72289	7.80572	6.25044
SP5448_01885	7.71354	7.24227	7.06041	7.29001	7.4877	7.46782	7.42761	6.98056	7.22531	7.02185	7.12118	7.10164	8.01043	7.44446	7.64625	7.71508	7.65963	7.56671	7.07365	6.92713	7.172	7.4428	6.93892	7.11825	7.52274	7.25442	7.70853	8.28576	7.69777	7.49613	7.59931	7.40258	6.90295	7.1622	7.16556	7.24128	6.93298	7.07284	6.88456	7.54309	7.53835	7.57829	7.86169	7.90353	8.05843	6.44399	6.42415	7.59007	6.09012
SP5448_01890	10.2848	9.65448	9.85581	9.72418	9.87122	9.86149	10.1893	9.54658	9.84454	10.0025	9.92802	9.62149	7.54578	9.86961	10.0061	10.0572	10.3198	10.0796	9.99641	9.78097	9.8223	10.4758	9.90953	10.1506	10.3868	10.0273	10.4937	10.7976	10.5143	10.5413	10.3311	10.2024	9.85982	10.101	10.3719	10.0651	10.1949	10.3891	10.068	10.5327	10.6334	10.2437	9.72601	9.83378	9.91508	8.5852	8.63715	9.08099	8.30244
SP5448_01895	5.78429	5.40933	5.92826	5.34324	5.75433	5.47534	6.16381	5.16723	5.14577	6.37878	5.80686	5.675	10.0023	5.34007	5.69899	5.99616	5.55045	5.41235	6.51449	5.33174	5.50846	5.62677	5.25839	5.4645	6.06249	6.00095	5.98305	6.24475	5.89018	5.72168	6.16705	6.25632	5.17107	5.30292	5.3684	5.22159	5.16753	5.00633	5.01254	5.21879	5.29491	5.05519	4.54751	4.7537	4.4645	3.90266	3.88744	4.48134	3.81573
SP5448_01900	5.04074	4.36382	4.5849	4.29451	4.88589	4.22614	4.87345	4.18863	3.92475	4.77569	4.37205	4.24568	5.82478	4.12621	4.1083	4.7992	4.5966	4.04606	4.73773	4.01521	3.95985	4.94639	4.49557	4.46425	5.16829	4.94302	4.99649	5.37567	4.87566	4.78562	5.12475	4.79965	4.04939	4.62946	4.57153	4.25814	4.45091	4.47552	4.16434	4.37609	4.43543	4.10788	4.15954	3.80507	3.38453	3.32863	3.19906	4.09954	3.01726
SP5448_01905	4.17506	3.59456	3.89667	3.46917	4.23784	3.63895	4.35832	3.59074	3.11608	4.24425	4.11603	3.95073	4.68245	3.3941	3.74855	4.37415	3.79485	3.58939	4.08529	4.03361	3.65754	4.54081	3.89614	4.02967	4.63661	4.26981	4.7684	4.98793	4.59912	4.50301	4.775	4.10484	3.67104	4.37838	3.97238	3.99628	3.65508	4.13127	3.83007	4.04073	4.27521	3.93222	3.80885	4.4524	3.68258	3.30413	3.61198	4.21931	3.16987
SP5448_01910	3.34718	2.53423	3.42066	2.97473	3.08807	3.18618	3.41509	2.85425	2.65729	3.58618	3.13424	2.82541	4.38585	2.93158	2.95595	3.63757	3.37052	2.90247	3.32101	2.85999	3.23326	4.26273	3.54379	3.54129	4.14763	3.85447	3.93231	4.35206	3.9868	3.90089	4.00341	3.38147	3.3668	2.78398	3.52943	3.44908	3.1775	3.06421	3.1012	3.65498	3.74499	3.29501	2.82867	2.84703	2.67604	3.00217	2.79963	3.44864	2.27082
SP5448_01915	4.23258	3.58295	4.13849	3.84518	4.21788	4.04314	4.29723	3.71587	3.9164	4.32567	4.20773	3.88449	3.25032	4.22462	4.09101	4.52095	3.9108	3.68645	4.15571	4.06049	4.07412	4.65601	3.84032	4.0324	4.70828	4.14102	4.78888	5.10991	4.44389	4.6521	4.79511	4.34545	4.09208	4.1706	4.36463	3.92932	3.87458	4.07753	3.73928	4.1375	4.47599	4.01823	3.54766	3.93406	3.79851	3.67282	3.39802	4.27876	2.99014
SP5448_01920	4.68045	4.07406	4.19953	4.18637	4.4748	4.15744	4.7893	4.10154	4.08869	4.69499	4.25396	4.07675	4.49744	4.42658	4.61813	4.91857	4.49259	3.99933	4.38822	4.49252	4.56949	4.80089	4.24065	4.29641	4.99505	4.60251	4.95035	5.29752	4.80357	5.00237	4.85792	4.41677	4.08216	4.82349	4.85723	4.35844	4.35015	4.63608	4.292	4.75772	4.74625	4.324	4.23103	4.31933	4.18301	4.09686	3.94171	4.90567	3.56475
SP5448_01925	5.83125	5.54985	6.014	5.78681	5.74782	5.86293	5.91913	5.81802	5.98224	6.05581	6.06635	5.70551	4.81475	5.82293	5.88595	5.93528	5.82991	5.76176	5.94169	5.90508	5.95653	5.56422	5.07411	5.31499	5.72545	5.49666	5.52351	5.50421	5.28976	5.37344	5.60666	5.86459	5.23979	5.10528	5.05294	5.47813	5.02146	5.12703	5.31618	5.35443	5.45523	5.31457	6.33492	5.99715	6.15647	5.80602	5.87692	6.30422	5.20255
SP5448_01930	6.90538	6.71143	6.84766	6.73753	6.63996	6.91814	6.90115	6.66474	6.90932	7.26297	7.16474	6.75044	5.87802	6.83446	6.90159	7.05446	6.95695	7.02293	7.02146	6.76213	6.91374	6.64761	6.46198	6.53977	6.93887	7.01562	6.99087	6.78288	6.62547	6.48527	6.88816	6.95471	6.48742	6.15088	6.36396	6.39584	6.46133	5.8317	6.55811	6.74602	6.8552	6.52233	7.98608	8.07472	7.9168	7.39427	7.38002	7.84277	6.7005
SP5448_01935	7.13287	6.74892	6.80347	6.78575	6.80626	7.04331	7.08337	6.78439	6.81658	7.43834	7.20621	6.84182	6.9552	7.02498	7.29243	7.21212	7.21145	7.21797	7.0523	6.83691	6.98207	6.40747	7.092	6.75389	7.21281	7.07364	7.16121	6.91502	6.69513	6.42043	7.03114	7.09592	6.68873	6.58308	6.41294	6.74512	6.36325	6.10173	6.50321	6.54354	6.88852	6.89306	8.49612	7.90165	8.25388	8.22374	8.1924	8.49695	7.44656
SP5448_01940	7.20254	6.83839	6.92709	6.84238	6.9249	6.94978	7.05276	6.71001	6.91491	7.31786	7.17632	6.88472	7.08478	7.07324	7.19743	7.29653	7.22687	7.12605	6.99228	6.83349	6.95952	6.56481	6.70918	6.73737	6.96568	6.85281	6.9797	6.80786	6.7076	6.55488	6.90087	6.85267	6.58025	6.31999	6.38432	6.65313	6.38709	6.18573	6.49112	6.85702	7.01592	6.84085	8.07353	7.91479	8.07232	7.83684	7.84633	8.13919	7.2011
SP5448_01945	6.49479	6.26451	6.57236	6.41784	6.3145	6.75521	6.54513	6.39837	6.58816	6.75299	6.72768	6.41099	7.03531	6.46515	6.59952	6.61293	6.6634	6.81696	6.35472	6.11143	6.2964	5.83842	5.91055	5.92679	6.15431	6.20336	6.14544	6.21983	6.09661	5.75131	6.0443	6.0653	5.72535	5.54313	5.50319	5.44902	5.51936	5.23684	5.81273	6.00556	6.1079	5.99601	7.49353	7.58438	7.56113	6.71052	6.74934	7.44088	5.96245
SP5448_01950	6.7775	7.0158	6.95145	6.90067	7.08737	6.93974	6.86973	6.99358	7.08342	5.83118	5.86521	7.18017	6.55292	6.90223	6.9338	7.09345	6.94608	7.06912	6.97869	6.82313	7.06854	4.64769	3.51812	3.80915	4.14346	4.8965	4.33173	4.91964	4.16422	4.27818	4.54943	4.65931	3.30236	4.01426	3.78313	3.66999	4.15484	3.97476	4.37429	3.54255	4.12976	3.64848	6.52077	6.2744	6.31142	4.38525	4.43384	5.76104	3.99236
SP5448_01955	7.05214	7.3305	7.39378	7.15245	7.29587	7.21875	7.32474	7.54011	7.57729	6.38496	7.08489	7.71494	7.12997	7.45791	7.36032	7.55861	7.54439	7.57189	7.63304	7.60352	7.60377	4.52238	4.08182	4.37897	4.76601	5.29254	4.58618	5.37489	4.43636	4.79557	5.48032	5.08908	3.89952	5.07122	4.44328	4.35078	4.38312	4.44248	4.32963	4.37212	4.61237	4.80022	6.872	5.73524	6.84618	4.86305	5.21432	6.26522	4.7616
SP5448_01960	6.78979	6.77464	6.88276	7.08443	6.65771	7.02411	6.69852	6.76772	7.06466	7.13304	6.90065	6.70474	7.68289	6.81304	6.88476	7.00249	7.12046	7.17563	6.99684	6.59935	6.96596	6.45706	5.90045	5.89617	6.17033	6.4857	6.24674	6.34476	6.17417	6.22703	6.19696	6.19409	5.98304	5.5692	5.75326	5.57275	5.98188	4.96703	6.0491	6.18378	6.32978	5.72983	7.28343	7.75455	7.57656	6.26462	6.15989	6.51713	5.6172
SP5448_01965	8.93307	8.64784	8.97718	8.5899	8.75692	9.08579	9.01217	8.31105	8.52763	8.68499	8.72178	8.8303	6.93679	8.62951	8.7852	8.74012	8.56502	8.9978	8.78951	8.48325	8.68173	7.76203	6.56182	6.9617	7.09719	7.91871	7.27687	7.84206	7.1986	7.28551	7.30996	7.20578	6.6907	7.44664	6.68415	6.61789	7.25541	5.90743	7.26873	7.51249	7.43723	7.46891	9.43743	9.70449	9.5204	7.78631	7.82167	9.24493	7.70236
SP5448_01970	11.354	11.4268	11.6715	11.4901	11.4737	11.633	11.7994	11.3623	11.4327	12.6197	12.3149	11.4412	8.97517	11.2642	11.3498	11.2221	10.9674	11.5957	11.3955	11.204	11.0501	11.8873	12.1237	11.9913	12.1907	11.7455	11.9951	11.6399	11.9152	12.0113	11.8759	12.0626	12.2034	12.0055	11.9414	11.9998	11.5613	11.2013	11.9474	11.5444	11.6332	11.8434	10.9244	10.6326	10.7828	12.3734	12.2824	11.533	11.3964
SP5448_01975	9.25515	8.9011	9.13937	8.99521	8.8859	9.37836	9.27818	8.84009	9.01768	9.4359	9.39119	8.88718	11.5086	8.88125	9.10333	9.06803	9.06393	9.34015	9.06971	8.83083	8.96888	9.01083	8.55861	8.61714	8.93135	8.99512	8.87696	9.11763	8.80116	8.68557	8.8323	8.9823	8.53829	8.52994	8.31734	8.39019	8.49406	7.39896	8.70325	9.10489	9.26926	9.08717	10.1731	10.0572	9.93254	9.49374	9.43571	10.4517	9.09459
SP5448_01980	10.9122	10.9497	10.9921	10.8229	11.0033	11.237	10.9874	10.5985	10.3674	10.984	10.8621	11.0819	9.09677	10.7149	11.054	10.6561	10.5604	10.8857	10.6019	10.2921	10.1283	8.73785	8.78143	8.75161	9.56667	9.495	9.17214	9.84055	8.91253	8.83284	10.0551	10.3727	8.97322	8.94631	8.70205	8.97808	8.825	7.91608	8.84475	9.06482	9.22986	9.15403	10.8435	10.7959	10.6875	9.58925	9.54609	10.8375	9.2243
SP5448_01985	4.40763	4.13454	4.11778	4.47195	4.42423	4.28014	4.14464	4.36482	4.274	4.18561	4.50545	4.42626	11.1698	4.19189	4.41427	4.32973	4.42875	4.25656	3.801	4.10052	3.99858	4.55273	3.37666	3.75583	4.43654	3.78241	3.8118	4.68243	4.39246	4.40231	4.59088	4.63079	4.08487	3.78923	4.06283	4.38389	4.19673	4.38967	3.70188	3.60517	3.75219	3.58651	4.37523	3.3646	3.73572	2.83889	2.92062	3.2411	2.99068
SP5448_01990	3.54284	2.78809	3.39186	3.16983	2.84108	3.53895	3.1506	3.05563	3.16493	2.84598	3.03618	3.18189	4.43938	2.92113	2.67635	3.65113	3.48999	3.17457	2.33784	2.61915	3.03937	4.57483	2.97546	3.20752	3.97934	3.08762	3.30877	3.70132	3.82331	3.54979	3.19049	2.98404	3.40169	2.4324	3.81339	3.01594	2.4043	3.75039	3.50874	3.60407	3.73962	2.72981	0.639052	2.4491	1.47087	0.866392	1.33072	1.18483	0.944585
SP5448_01995	9.07993	8.94637	8.86363	8.91049	9.13804	9.16997	8.99362	8.7078	8.72702	8.68051	8.58325	8.89687	3.69169	8.81853	8.9412	8.94518	8.86551	9.13111	8.90294	8.67007	8.85298	7.41851	7.20372	7.21808	7.47127	8.00023	7.6343	7.68871	7.50132	7.04086	7.80243	7.92015	7.28598	7.51974	6.7912	6.84044	7.4995	5.23125	7.40427	6.78591	6.53969	6.49114	8.67214	8.77721	8.56621	6.64683	6.86027	7.88153	6.49029
SP5448_02000	8.47411	8.28958	8.14608	8.22118	8.34569	8.37345	8.06623	7.75693	7.80804	7.83379	8.07711	8.15928	8.93471	8.13707	8.25465	8.35358	8.29974	8.35083	8.11628	7.9811	8.12137	6.46367	6.52703	6.56989	6.78115	7.19016	6.87675	7.11076	6.78842	6.24181	7.0898	6.95089	6.6117	6.95615	6.17454	6.42337	6.66847	5.19555	6.54217	6.17642	6.15784	6.27227	8.47001	8.67615	8.55587	6.88867	7.04531	7.94028	6.59069
SP5448_02005	8.40215	8.1351	8.00807	7.88074	8.15706	8.01219	7.92902	7.62676	7.6252	7.37287	7.60123	7.54042	8.17861	8.08773	8.10546	8.01513	8.1336	7.90495	7.67692	8.13192	7.75259	5.70061	6.19906	6.25003	6.40936	6.80393	6.53581	6.75713	6.23116	5.9133	6.80435	6.3469	6.32231	6.91617	6.16014	6.29519	6.52165	5.73649	6.58439	6.16605	6.07847	5.93848	8.74034	8.98002	8.96918	7.43643	7.54209	8.25864	7.16729
SP5448_02010	6.84952	6.86745	6.71126	6.68476	7.34919	7.00865	7.19682	6.90345	7.03141	6.42759	6.77435	6.56977	8.10862	7.23276	7.12538	6.96797	7.18203	6.85182	6.97645	6.87493	6.9668	5.19613	5.84619	6.37178	5.83887	6.01727	5.75418	5.28374	5.82291	5.17562	6.24735	6.59418	5.7884	5.61951	5.41752	5.81148	5.79305	5.24523	4.90578	4.50916	4.67158	4.9826	7.33639	6.68986	6.69188	6.06149	6.0742	6.55108	5.35654
SP5448_02015	7.64981	7.30188	7.34855	7.43393	7.25365	7.20543	7.04591	6.64751	6.89125	6.87453	7.1216	6.43317	6.98613	6.92485	6.80443	7.16955	7.05052	6.52599	6.87252	7.08484	6.63761	5.89377	6.28524	6.72151	6.74437	6.34148	6.0591	5.83953	5.92846	5.5982	6.63514	6.50587	6.37157	6.11775	5.98184	6.62132	5.96524	5.66829	5.70112	5.50883	5.51962	5.40368	6.34643	7.50594	6.80722	5.71486	5.34215	5.77181	5.1896
SP5448_02020	8.54352	8.32537	7.67762	8.17107	8.35753	7.68382	8.52245	7.66971	7.63307	8.40628	8.52672	7.53224	6.86564	7.82402	7.8819	8.17725	8.05465	7.95864	7.98962	7.62248	7.74158	7.48969	7.54175	7.36846	7.83535	7.95922	7.88062	7.95728	7.54468	7.47964	7.94652	8.24047	7.53668	7.74448	7.44345	7.52548	7.71527	6.41782	7.50656	7.85212	7.86153	7.57686	9.13607	9.25458	9.00108	8.71448	8.70524	8.78448	8.24983
SP5448_02025	8.23533	7.83096	7.31543	7.76553	7.86761	7.44612	7.92482	7.31428	7.31083	8.29122	7.96134	7.50938	8.00526	7.63834	7.74481	8.08245	7.83975	7.8272	7.68877	7.35478	7.57588	7.44021	7.36731	7.18304	7.55511	7.55798	7.62441	7.80387	7.36532	7.3991	7.77489	7.82806	7.21991	7.33481	7.15425	7.45433	7.34577	6.62473	7.1719	7.61953	7.86257	7.65583	8.41016	8.66759	8.53341	8.27393	8.23306	8.38447	7.52692
SP5448_02030	8.03936	8.10872	7.46	7.78128	7.92242	7.4257	7.8863	7.51276	7.39234	8.13961	7.86398	7.76465	7.77284	7.63683	7.54943	8.0897	7.99502	7.55993	7.70236	7.52682	7.70399	7.19404	6.66382	6.78037	7.28427	7.30262	7.25342	7.70826	6.93268	7.13781	7.68333	7.53596	6.77713	7.22778	6.78352	7.13292	6.92387	6.2848	6.84679	7.34212	7.53967	7.13159	8.16582	8.38168	8.1013	7.76856	7.65828	8.00994	6.96582
SP5448_02035	10.0854	9.58463	9.42715	9.82347	9.82261	9.38932	9.97693	9.84918	10.3134	9.90254	9.58056	9.66995	7.69774	9.49467	9.46977	10.0593	10.4471	10.0912	9.89293	10.0023	10.0851	12.672	12.6999	13.1593	13.8052	12.8854	13.4719	14.0515	13.5546	12.695	14.2064	14.2075	12.5234	12.3312	12.7416	13.026	12.8575	12.9525	13.256	12.8607	12.7196	12.5688	11.1688	10.3649	11.1285	12.9939	12.92	12.3587	12.139
SP5448_02040	10.6786	9.92729	9.61065	10.0491	10.1663	9.6211	10.1622	9.90702	10.2453	10.1542	9.78295	10.0003	9.82771	9.9005	9.82668	10.4714	10.8084	10.3979	10.0871	10.1429	10.2219	12.8129	12.9465	13.514	14.2407	13.2195	13.7841	14.2859	13.8543	12.8607	14.3196	14.1278	13.1105	12.7006	13.1677	13.4246	13.3236	13.3999	13.5944	13.2655	13.1396	13.0407	11.3014	11.4385	11.4508	12.9126	13.0051	12.359	12.779
SP5448_02045	10.5715	9.86388	9.46644	9.9685	10.0572	9.47912	10.1043	9.92796	10.2274	10.1116	9.56849	9.85304	10.1942	9.90585	9.86776	10.4789	10.9258	10.4647	10.1309	10.2285	10.3899	12.7421	12.9668	13.4989	14.2616	13.179	13.967	14.2038	13.7738	12.7609	14.277	13.828	13.0271	12.8699	13.2497	13.6284	13.3406	13.7127	13.6159	13.6828	13.3882	13.4688	11.51	11.4825	11.8392	12.5705	12.6181	12.1887	12.3487
SP5448_02050	9.04286	8.2399	7.72998	8.1934	8.33192	7.72324	8.41117	8.02491	8.40948	8.12977	7.77113	7.53205	10.1578	8.2102	8.06612	8.45484	9.07473	8.41176	8.23169	8.64914	8.39728	10.2176	9.68441	10.0553	10.5717	9.90388	10.8768	11.0748	10.4386	10.2699	10.6811	10.124	9.87899	10.3732	10.5417	10.7585	10.267	11.1211	10.1805	11.2986	11.215	11.0061	9.45153	9.74129	9.8713	9.77799	9.75445	9.80948	9.43591
SP5448_02055	10.9903	10.9423	11.3874	11.0062	10.905	11.6058	11.1131	11.2194	11.3711	9.49501	10.8287	10.8304	8.33628	11.2393	11.2042	10.8066	11.2068	11.283	10.9628	11.2567	11.4463	8.78866	8.09467	8.33467	7.81177	9.61061	8.424	8.85081	8.1676	8.26537	7.67913	7.75869	8.33218	8.88836	8.08828	7.57319	8.84331	6.46412	8.88339	8.94233	8.21317	8.93992	10.1561	10.2943	10.3146	7.84181	7.91209	9.28022	7.91186
SP5448_02060	11.0639	10.7675	11.0269	10.8987	10.7845	11.4641	10.994	10.7972	10.9412	9.47731	10.9426	10.4832	11.1012	11.2843	11.2289	10.7142	11.07	11.1128	10.6556	11.1648	11.1474	7.85162	8.04494	7.92656	7.83248	9.31108	7.97399	8.4457	8.03833	7.5636	7.665	7.35762	8.3988	9.0828	7.75766	7.67164	8.41639	6.99234	8.61583	8.47088	7.98302	8.80543	9.84609	10.5916	9.77716	7.49593	7.53159	8.60655	7.49313
SP5448_02065	11.071	10.8195	11.0959	10.8982	10.9784	11.4917	11.1674	11.0532	11.1521	9.42751	11.0118	10.3505	10.99	11.4373	11.3873	10.5826	11.0706	11.2084	10.5579	11.2882	11.178	7.30947	7.99418	7.40137	7.53603	8.91903	7.79326	8.22667	7.63012	7.53637	7.6619	7.21043	8.09496	8.70823	7.60984	7.55052	8.09364	6.72781	8.29279	8.12579	7.54238	8.5734	10.1376	10.1019	9.69854	7.50213	7.6026	8.60469	7.85909
SP5448_02070	12.8608	13.2545	13.2915	13.3588	13.3347	13.8225	13.4333	13.3021	13.6527	12.7352	14.0644	13.3657	11.132	13.2445	13.0044	12.1103	12.4185	12.5099	12.8571	12.8809	12.9917	8.34789	8.75569	8.4579	8.2889	9.66916	8.41757	8.68232	8.16248	8.18238	8.61927	8.7288	9.1164	8.79409	8.03947	8.4915	9.0234	6.92056	8.83213	8.89774	8.16663	8.8804	11.4087	11.2216	10.8551	8.5742	9.02625	9.4867	8.39392
SP5448_02075	9.38242	9.14549	9.19987	9.04051	9.16537	9.82099	9.54783	9.21672	9.2688	7.57358	9.43701	8.43988	12.8422	9.79024	9.85794	9.03566	9.52922	9.49304	9.18653	9.67127	9.80317	6.16877	6.66168	6.20403	6.35231	8.33475	6.70299	7.22445	6.4589	6.05377	6.04381	5.74226	6.64142	7.30528	6.55551	6.25481	7.03479	5.39342	6.96447	7.68699	6.92946	7.90412	9.58526	9.75414	9.35716	7.73028	7.86818	8.24719	8.14702
SP5448_02080	8.73434	8.49018	8.55816	8.44535	8.53333	9.20146	8.80848	8.54343	8.6604	6.84014	8.94885	7.98146	9.42557	9.03322	9.11808	8.21406	8.78662	8.70062	8.56471	8.84226	9.12753	5.49319	5.77926	5.30609	5.44137	7.47056	5.78043	6.39399	5.48857	5.42455	5.11986	4.92829	5.78652	6.17271	5.64701	5.6128	6.13863	5.04839	5.96439	6.68946	5.8462	7.14501	9.37832	9.32889	9.0591	7.38582	7.54825	7.94019	7.66691
SP5448_02085	9.32043	9.18243	9.31045	9.11735	9.25975	9.91944	9.69283	9.3269	9.45135	7.86195	9.72051	8.57887	8.60188	9.83044	9.93392	9.04799	9.58496	9.53863	9.29276	9.64619	9.87234	6.15711	6.83523	6.64176	6.33284	8.47064	6.83822	7.40285	6.63369	6.27054	6.17098	5.6667	6.67984	7.18508	6.48672	6.1302	7.06715	5.75641	6.98736	7.78226	6.89015	7.88196	9.96775	9.72895	9.7206	8.00551	8.19141	8.56203	8.2549
SP5448_02090	9.98364	9.78134	9.57958	9.58935	9.81932	10.2684	10.0653	9.66932	9.74545	8.60965	10.2426	9.14004	9.44767	10.1811	10.2333	9.46595	9.98978	9.75384	9.71441	9.99093	10.2023	6.65964	7.44759	7.62002	7.02975	8.65368	7.18959	7.56562	7.43606	6.79418	6.81969	6.90488	7.39456	7.59125	6.96101	7.238	7.26559	6.39886	7.06701	7.86823	7.16083	8.13753	11.068	10.6349	10.5931	9.23389	9.38995	9.77391	9.30153
SP5448_02095	9.70745	9.49684	9.33818	9.38815	9.50021	9.98963	9.64069	9.31731	9.46093	8.1867	9.95044	8.9041	9.72053	9.81881	9.79913	9.06389	9.58341	9.41652	9.33636	9.50909	9.83581	6.03983	6.54107	6.72404	6.276	8.2101	6.2663	7.02008	6.31876	6.06455	6.07169	5.88122	6.47692	6.98508	6.0805	6.17683	6.43588	5.70881	6.40342	7.09013	6.18935	7.36631	10.6886	11.0843	10.4844	8.66192	8.85144	9.2956	8.77678
SP5448_02100	9.62184	9.4594	9.53319	9.4988	9.56622	10.1228	9.87576	9.60837	9.65527	8.56058	10.004	8.95095	9.4277	9.93165	9.98366	9.25742	9.78848	9.5524	9.54064	9.62392	10.042	6.62278	7.26846	7.61531	6.86385	8.72528	7.14743	7.68321	7.31777	6.69795	6.56182	6.37831	7.07979	7.32385	6.5803	6.59957	7.01569	6.38823	6.90709	7.94006	7.21467	7.67078	10.3729	10.6082	10.0667	8.32472	8.48716	9.08305	8.28001
SP5448_02105	9.92645	9.79254	9.61884	9.64329	9.81627	10.276	9.99697	9.68228	9.76763	8.82933	10.2609	9.09877	9.61623	10.2515	10.2675	9.63594	10.1961	9.82905	9.74269	10.0563	10.2497	7.00111	7.56062	7.64086	7.11173	8.97767	7.40957	7.87494	7.58034	7.01936	6.83536	6.81865	7.3173	7.76559	7.0552	7.0542	7.35752	6.79936	7.14009	8.08118	7.54999	7.88158	11.202	11.6158	11.0255	9.1245	9.24159	9.95591	9.25422
SP5448_02110	9.30286	8.97287	8.82784	9.04225	9.07306	9.593	9.19026	8.82911	8.94049	8.08075	9.48057	7.7131	9.86308	9.48739	9.45375	8.87761	9.47038	9.05605	8.8923	9.27481	9.4658	5.75737	6.27821	6.3858	6.18643	8.02611	6.49857	6.86386	6.31866	5.74867	5.81389	5.75317	6.20277	6.39853	5.92281	6.17507	6.05219	5.66047	6.05745	6.78425	6.01981	6.61587	10.9113	11.5939	10.8038	8.70543	8.86799	9.67116	8.67814
SP5448_02115	8.87012	8.73939	8.84918	8.89702	8.8757	9.47154	9.00467	8.99684	9.22729	8.2174	9.328	8.20763	9.08658	9.27301	9.22649	8.8609	9.47179	8.99575	8.90251	9.12717	9.60696	6.02468	6.04517	6.59349	6.05202	7.82267	6.20931	7.07527	6.44355	5.93082	5.97634	5.65982	6.0609	6.48818	5.9929	5.76099	6.01148	5.53626	6.008	6.81318	6.36314	6.39976	10.228	10.9295	10.0934	8.02189	8.13611	8.94523	7.73988
SP5448_02120	11.032	10.6918	10.6367	9.24869	10.8519	11.0549	10.8336	8.19919	8.40245	10.8087	11.1188	10.6372	8.92862	9.15676	10.5556	10.691	8.76752	11.0047	10.69	10.1938	9.04547	6.79805	7.79865	8.32535	7.62342	7.83988	7.67437	7.98726	7.75742	6.87212	7.76391	7.71676	7.98668	8.23726	7.52233	8.09688	8.08285	6.60065	7.56078	7.03574	7.22428	7.3297	8.29208	8.34713	8.24496	7.75561	7.86451	9.06821	7.22955
SP5448_02125	8.59848	8.52638	8.86435	8.54821	8.40589	8.85389	8.61437	8.63764	8.95391	8.72073	8.60532	8.52991	10.8174	8.66044	8.6211	8.58833	8.66851	8.64804	8.74876	8.55764	8.57922	7.39747	6.77523	7.41275	7.33018	7.78973	7.61173	7.33763	7.27548	7.50276	7.01344	7.63144	7.02151	7.38183	7.44846	7.2803	7.29387	4.87343	7.18743	6.39451	6.36577	6.84345	8.44502	8.09113	8.56812	6.36144	6.26323	7.87498	5.78662
SP5448_02130	9.36143	9.16782	8.4144	9.01882	9.03348	8.37814	8.564	8.11682	7.74834	8.99184	8.8913	8.98615	8.64197	8.51326	8.89065	9.79326	9.1416	9.08769	9.09766	8.62227	8.71688	5.30776	5.56719	6.18239	5.28148	6.40155	5.74808	6.39447	5.34022	5.45831	5.58656	5.45619	5.22765	5.75041	5.24604	5.46153	6.10841	4.31834	4.79212	6.17028	6.01535	6.1891	8.42005	9.21565	9.0646	7.21064	7.27328	8.71019	6.20986
SP5448_02135	10.3613	10.334	9.50625	10.2126	10.345	9.6805	10.1117	9.4915	9.06903	10.3345	10.1792	10.1751	8.89823	9.91873	10.3375	10.8075	10.1318	10.3479	10.1967	9.67686	9.75844	6.16498	6.56775	7.0369	6.25359	7.43363	6.57178	7.34611	6.33556	6.33145	6.80462	6.51372	6.06113	6.84849	6.11361	6.46217	6.9076	4.70964	5.7749	7.00075	6.91771	6.82428	9.46786	10.1369	9.96308	7.9426	8.07974	9.41898	7.75507
SP5448_02140	10.2618	10.3963	9.62429	10.1638	10.4579	9.70572	10.1568	9.693	9.28157	10.2555	10.1178	10.2948	10.353	10.025	10.4372	11.0593	10.4164	10.3829	10.395	9.83639	9.95462	6.78574	6.36888	7.0004	6.36018	7.7505	6.87824	7.59484	6.57844	6.82254	6.59906	6.62068	6.33889	7.16804	6.43604	6.36325	7.39504	4.92855	6.52331	7.38436	7.3471	7.04192	9.62139	9.24523	9.87395	7.99126	8.06876	9.635	7.32085
SP5448_02145	9.66675	9.45112	9.2999	9.23853	9.47336	9.54989	9.29046	9.09064	9.55289	9.17288	9.48769	9.27797	10.3782	9.63935	9.45583	9.16049	9.3713	9.28456	9.13231	9.23321	9.37434	7.78675	6.88441	7.28061	7.43402	7.71529	7.47634	7.6981	7.41983	7.55061	7.21329	7.63768	7.31303	7.44364	7.33563	7.57313	7.41374	6.53252	7.32338	7.20792	7.515	7.46354	9.91087	10.1775	10.0014	8.05546	8.09498	9.12168	7.92599
SP5448_02150	6.63832	6.52794	6.69419	6.41613	7.0228	7.03472	6.40791	6.48186	7.09419	5.24348	5.68183	7.05801	9.23727	7.15158	6.91862	6.67103	6.50832	6.69148	6.91698	7.54323	7.96353	5.23231	4.24763	4.81008	5.19604	4.8104	5.2235	6.85718	6.46871	6.38366	5.10971	5.08346	4.84741	4.93578	5.42909	4.8168	4.43052	5.23655	4.90963	5.03981	5.36739	5.0516	6.61157	6.70095	6.96886	4.12596	4.27642	5.55618	4.0429
SP5448_02155	9.02613	8.7149	9.0035	9	9.02436	9.31971	9.10658	8.91026	9.21413	8.87923	8.93854	8.73657	7.34374	9.21248	9.15715	8.92686	8.97003	9.20278	8.92694	8.89094	9.31978	7.40182	6.33339	7.09903	7.15629	7.68767	7.43339	8.17959	7.84709	7.68759	6.72601	7.1504	6.65297	7.0886	6.9261	6.5927	7.20897	5.8478	7.02886	6.76251	6.51633	6.87075	9.61315	9.34081	9.63124	7.09848	7.04077	8.67475	7.04645
SP5448_02160	8.42074	8.17429	8.2464	8.22274	8.29144	8.5476	8.41851	8.28811	8.49843	7.99852	8.13351	8.29041	9.18398	8.5056	8.41697	8.25444	8.27834	8.31556	8.32757	8.30248	8.68386	7.08759	5.72632	6.39142	6.50429	6.85833	6.78684	7.93541	7.51696	7.33111	6.3883	6.48402	6.02814	6.81498	6.45003	6.09262	6.50476	5.80389	6.55524	6.54573	6.70717	6.57703	8.75834	8.96305	8.89394	6.53512	6.64296	7.96894	6.42756
SP5448_02165	9.49217	9.22331	9.44903	9.07555	9.33843	9.52475	9.46081	8.96782	9.19656	9.31157	9.19515	9.26144	8.42031	9.31066	9.41938	9.29539	9.11283	9.34763	9.36024	9.32001	9.36526	7.63918	6.9955	7.25063	7.3702	7.70492	7.46766	8.5525	8.26354	8.1934	7.38606	7.20286	7.23999	8.10771	7.23178	7.36073	7.36063	7.10427	7.41245	7.49026	7.70532	7.45955	9.85981	9.77808	10.0009	7.80499	7.93339	9.17527	7.88855
SP5448_02170	8.93256	8.77616	8.78577	8.60622	8.77168	8.78181	8.79013	8.3459	8.51313	9.02443	9.23024	8.69564	9.4828	8.54671	8.46444	8.39852	8.39716	8.51808	8.67521	8.30911	8.5391	8.47249	8.28438	8.18452	8.23935	8.33135	8.21741	8.1339	7.98345	8.21549	8.15419	8.28592	8.35292	8.42859	8.26381	8.15008	8.2903	8.07876	8.37594	8.17942	8.2784	8.16774	8.08709	8.42845	8.37259	7.80079	7.84984	7.56713	7.55354
SP5448_02175	7.82928	7.71396	7.87784	7.57174	7.61344	7.82051	7.87056	7.33595	7.59402	8.23262	8.36322	7.48339	8.54234	7.5652	7.71478	7.65231	7.73162	7.85416	7.98329	7.56462	7.73144	7.61123	7.77503	7.69518	7.68862	7.76556	7.73545	7.491	7.52411	7.50761	7.52214	7.65868	7.67622	7.4991	7.38153	7.64838	7.40096	7.15365	7.24146	7.24458	7.20262	7.4989	7.75108	7.30629	7.84962	7.53493	7.62963	7.31772	7.14715
SP5448_02180	7.22866	7.28686	7.58593	7.40988	7.1044	7.45053	7.38325	7.44049	7.62043	7.52474	7.69603	7.22048	7.63139	7.23225	7.21156	7.21719	7.43232	7.25076	7.58569	7.12631	7.58568	6.5979	6.13297	6.43132	6.41557	6.71098	6.47003	6.74883	6.67271	6.73532	6.43156	6.48387	6.32237	6.33885	6.20318	5.70204	6.39584	5.18598	6.23299	6.17497	6.46627	6.29581	6.97517	6.94186	7.26457	5.43153	5.41492	6.27479	4.87301
SP5448_02185	7.40756	7.25574	7.60408	7.39758	7.41399	7.64698	7.60156	7.54026	7.70639	7.81786	7.89568	7.49573	7.1138	7.51068	7.60789	7.4623	7.49847	7.61945	7.71132	7.16925	7.7155	6.72169	6.3905	6.54978	6.54667	6.72233	6.61992	7.01274	6.74302	7.01399	6.48848	6.7546	6.32366	6.42028	6.32653	6.16543	6.42306	5.04929	6.2861	6.68105	6.9026	6.87963	7.72131	7.02762	7.84527	5.81542	5.78966	7.02545	5.48256
SP5448_02190	9.47767	9.38745	9.42039	9.36011	9.42337	9.50732	9.60517	9.12051	9.28398	9.798	9.62599	9.29804	7.46311	9.40718	9.45432	9.57344	9.4033	9.60184	9.51222	9.11079	9.4255	9.11484	8.65965	8.73381	8.70033	9.23846	8.9152	9.08494	8.89921	9.01979	8.56118	8.64221	8.56498	8.83694	8.51726	8.4956	8.78136	7.08583	8.57047	9.1032	9.36878	9.13595	9.51118	9.44625	9.72761	7.79214	7.80808	8.97701	7.94585
SP5448_02195	8.69338	8.75402	9.02	8.79855	8.78874	8.94227	9.03036	9.03218	9.14807	9.08384	8.72918	8.90548	9.47354	8.84516	8.76681	8.96044	9.01136	8.93593	9.09705	8.72934	9.04394	8.72699	7.80624	7.97763	7.93814	8.5075	8.09408	8.48255	8.25414	8.50032	7.85968	7.94564	7.86209	7.95467	7.7121	7.53036	8.23475	6.39087	8.03816	8.78557	9.0849	8.25965	8.79276	9.11749	9.27159	6.89804	6.9519	8.30184	7.21536
SP5448_02205	5.66383	4.90404	5.27928	4.91445	5.23008	4.65341	0.593317	0.657116	0.865472	4.75876	4.43665	5.10138	8.91452	5.09906	5.0957	5.25848	5.99544	5.28447	1.52106	0.671722	0.209248	6.34854	4.84858	5.42633	5.43353	4.90183	5.75995	1.9808	0.419013	0.815442	5.57307	5.47072	4.75657	5.47898	5.95185	5.37334	5.28593	6.71729	5.75932	1.31291	0.775931	0.245561	6.50994	6.69829	6.86429	5.51083	5.20882	5.88005	5.42972
SP5448_02210	8.3305	7.84091	7.62977	7.49085	7.96049	7.06672	1.99491	1.62475	1.43442	7.8897	7.30453	7.24485	5.65746	7.43468	7.31497	7.77898	7.72601	7.52481	2.76405	0.903133	0.859461	7.41312	6.93328	7.02298	7.39413	7.03946	7.4829	3.30906	1.31242	1.51516	7.05541	7.18862	6.78962	7.39775	7.24806	7.50518	7.07715	7.43296	7.12952	1.89168	1.03225	1.1831	8.28702	9.42896	8.73746	7.40359	7.37368	7.80945	7.33517
SP5448_02215	8.9112	8.49991	8.39124	8.16258	8.6582	7.93578	2.74911	2.12764	2.41992	8.49032	8.12065	8.16462	7.95634	8.11524	8.104	8.45443	8.46181	8.36909	3.59732	0.87489	0.792149	8.28498	7.53137	7.73484	7.89632	7.4385	7.94114	4.23522	1.75258	1.97762	7.65327	8.02765	7.33383	7.93561	7.98361	7.94119	7.69373	7.68133	7.67517	2.20735	1.32337	1.49904	8.9644	9.18291	9.243	7.85641	7.88263	8.51423	7.78915
SP5448_02220	8.44098	8.4862	8.61773	7.99596	8.46927	7.80943	3.14181	2.18597	2.28331	8.66173	7.91676	8.23817	8.6031	8.21669	8.39603	8.8172	8.85073	8.50612	4.09954	1.49801	0.565854	8.87952	8.28429	8.2971	8.34922	8.26402	8.76741	4.87299	1.84495	3.41198	8.30319	8.47177	7.91949	8.5819	8.76673	8.22987	8.52613	8.21155	8.64207	2.82577	1.79312	2.32093	8.90204	8.70467	9.23736	7.69973	7.86424	8.55344	7.64559
SP5448_02230	8.09851	8.17087	8.45446	8.26035	8.10351	8.49304	2.65725	2.16129	2.89386	8.53863	8.80968	8.22474	8.74977	8.04567	8.09161	8.10883	8.17819	8.51654	3.63026	0.471678	1.15156	6.9247	6.07169	6.46394	6.37915	6.97085	6.59825	3.30056	1.06967	1.99033	6.04144	6.36113	6.28329	6.68422	6.34565	6.09068	6.857	5.9545	7.22135	1.48909	1.25919	0.312696	8.09191	8.39591	8.20196	6.3316	6.42474	7.26984	6.28582
SP5448_02235	5.80216	4.72988	5.65773	5.54438	4.84395	5.09022	0.788044	0.28912	0.31237	5.54945	5.57616	4.89889	8.11805	5.44578	5.21156	6.14031	6.61011	6.27966	2.12975	0	0	6.52117	5.55385	5.71419	6.35386	5.25208	5.89188	2.04465	0.507176	0.560615	5.33482	5.6401	5.36283	5.46249	5.81827	5.45624	5.69996	6.66574	6.29428	1.57494	1.47547	0	4.94832	5.22104	4.67305	6.36809	5.85952	6.22848	6.08502
SP5448_02240	5.96281	4.94275	4.99293	5.23923	4.35533	4.52628	0.361064	0.430086	0.648536	4.93736	4.80784	4.64312	5.48918	5.10131	5.03847	5.23595	5.81776	5.45419	1.50048	0	0.267344	5.3529	5.15002	5.37812	6.04629	4.9224	5.55799	1.03448	0	0.455922	4.99108	5.32472	4.69273	5.11791	5.48902	5.9854	5.35401	6.42789	5.65246	0.472218	0	0	5.45078	5.00051	5.01665	6.25262	6.22975	6.31429	6.86461
SP5448_02250	5.83344	4.71346	4.65022	5.49731	4.69123	4.65561	0.823326	0.769639	0	4.82353	4.73075	4.1166	5.07609	4.87171	4.68269	5.10446	5.69118	5.78975	1.0704	0.835776	0	5.87123	5.28196	5.60189	6.16725	5.04633	5.94646	0.960213	0.919982	2.4661	5.83863	5.76639	5.31378	5.77295	5.37757	5.60257	5.87407	6.56084	6.25492	1.03409	0.557162	0	5.61344	5.63466	5.33878	6.68378	6.62523	6.84652	7.20394
SP5448_02255	4.35835	3.55688	3.64239	4.08159	3.33972	3.46269	0.266407	0.168447	0.344665	4.19451	3.51448	3.26558	4.86558	4.06277	3.80845	4.73702	5.3074	4.83799	0.659788	0	0	5.4712	4.92823	5.15603	5.56064	4.66289	5.35136	1.31925	0.556061	0.844127	4.85278	4.79095	4.8119	5.06786	5.19054	5.27161	5.52455	6.71702	5.78515	0.870672	0.582026	0.332178	4.4579	4.09075	4.2661	5.62037	5.54914	5.80036	6.01472
SP5448_02265	5.97783	4.38045	4.8018	5.35705	4.5593	4.38421	1.5478	0.30445	0.596393	4.76305	4.85922	3.90139	4.14361	4.83355	4.71919	5.0233	5.6419	5.26755	1.24794	0	0	5.86011	5.14224	5.48218	6.34148	5.07926	5.68274	1.27405	0	0	5.2989	5.73626	5.17143	5.70034	5.58777	5.60257	5.40611	6.34651	5.61539	1.03409	0	0	5.59326	5.826	5.29971	6.47696	6.50307	6.79495	6.89749
SP5448_02270	5.89488	4.69617	4.89197	5.01349	4.89033	4.92558	0.607149	0.213832	0.60613	4.96501	5.15991	3.88082	4.78511	5.34895	5.1391	5.7056	6.4255	6.21539	1.52106	0	0.459018	5.42206	5.02125	4.9532	5.94135	4.60565	5.04062	1.70067	0.684031	0.424306	5.20888	5.71788	4.97712	5.54313	5.08784	5.44816	5.90216	6.91468	6.45332	1.04878	0.40112	0.415755	6.31953	5.81554	5.5074	7.17913	7.20067	7.0747	7.51176
SP5448_02275	5.42803	4.06232	4.44089	4.86629	4.20262	4.16572	0.34689	0.542476	0.445384	4.74229	4.41503	3.29742	4.95951	4.81759	4.91825	5.4292	6.13972	5.72461	1.01436	0.50167	0.133958	5.2204	4.91201	5.12991	5.64044	4.70775	5.24018	1.5463	0.395204	0.697493	5.07026	5.17262	4.94038	5.44842	5.42964	5.47753	5.7108	6.80584	6.05783	0.874064	0.321658	0.230824	5.88486	5.79084	5.26614	6.94696	6.75396	6.85963	6.94186
SP5448_02280	5.407	4.56881	4.43458	4.73735	4.51928	4.39984	1.1245	0.310628	0.477791	4.80177	4.6612	3.98841	4.62254	5.04618	5.02078	5.54542	6.22861	6.0222	1.17978	0	0.190083	5.68817	5.34263	5.48845	6.02467	5.30098	5.62303	1.14317	0	1.19247	5.59542	5.35655	5.5649	5.61559	5.30468	5.56837	6.04688	6.41631	6.32401	1.05065	0.567549	0	6.31156	6.12126	5.4269	7.16618	7.21296	6.98363	7.52292
SP5448_02285	6.25438	5.13126	5.61387	5.71437	5.08813	5.24701	0.507894	0.754596	0.952923	5.5964	5.55166	4.67853	4.78262	5.84747	5.72726	6.21639	6.63412	6.58491	1.81289	0.654293	0.264718	6.1398	5.99054	6.14366	6.59943	5.67041	6.16439	1.97763	1.20449	1.30489	6.33639	6.1646	6.09365	6.38241	6.0187	6.26528	6.92276	7.735	7.18345	0	0	0.44269	6.28484	6.61572	5.81628	7.25334	7.31083	7.12563	7.46489
SP5448_02290	4.31399	3.00207	3.45099	3.75264	3.34781	3.26606	0.166644	0.232009	0.14876	3.3916	3.21378	2.08365	5.47519	3.93255	3.73593	3.82283	4.55196	4.21374	0.523664	0.115375	0	4.44245	3.95598	3.82884	4.62182	3.70706	4.49533	0.767392	0.250081	0.400599	4.16849	4.06111	4.01922	4.65548	4.25263	4.53973	4.83957	5.70484	4.96408	0.530702	0.321957	0.209537	4.15493	4.63329	3.65707	5.49468	5.46912	5.42112	5.25682
SP5448_02295	4.11632	2.61808	2.97472	3.29117	2.6651	2.73474	0.09196	0.138134	0.14987	3.00168	2.84885	1.90894	3.31612	3.34829	3.00164	3.46993	3.93617	3.51327	0.410679	0.0937346	0.0985278	3.94291	3.26315	3.34519	4.09629	2.97311	3.76356	0.754879	0.106086	0.22902	3.68728	3.766	3.43695	4.01364	3.77653	4.12658	4.34808	5.43222	4.54972	0.343551	0.0570254	0.171254	3.79272	4.02802	3.11336	5.26984	5.13524	5.23109	4.74019
SP5448_02300	4.6668	2.93764	3.77401	3.88229	3.22398	3.11558	0.361064	0	0.462979	3.86111	3.42597	2.39627	2.83631	3.99723	3.66399	3.62074	4.42764	3.93359	0.266952	0.66	0.267344	4.34124	3.64411	3.98764	4.44399	3.32522	4.60092	0.764617	0	0.455922	4.49268	4.38919	3.78408	4.07645	4.34187	4.64287	4.52859	5.57175	4.73528	0.472218	0	0	3.7888	4.15443	3.13634	4.89302	4.80143	4.7281	4.75853
SP5448_02305	3.59769	2.2626	2.88029	3.12811	2.43552	2.75095	0.307195	0.148847	0.109611	3.15156	2.82795	1.78512	3.66566	3.46931	3.11477	3.14909	4.03661	3.48405	0.421406	0.3127	0.0600091	3.83169	3.23714	3.30523	4.13361	2.84325	3.97619	0.662866	0	0.389718	3.65854	3.95264	3.37358	3.95282	3.8486	4.19728	4.21229	5.17674	4.59951	0.313077	0.101224	0.295381	2.9075	3.48836	2.87503	4.68564	4.57669	4.44323	4.5461
SP5448_02315	5.26501	3.41151	3.66568	3.58647	3.77081	3.72452	0	0.442568	0.476267	3.64908	3.46941	1.97774	3.08113	4.1879	3.59257	3.64415	4.4904	4.26187	2.64452	3.23188	2.43816	4.26318	3.81858	4.00621	4.42658	2.83205	4.33921	0.444921	0.423093	0	4.5067	4.31529	4.31597	3.94063	4.13806	3.98866	4.73485	5.61859	5.02661	4.24893	4.63051	2.88357	3.83322	4.71176	3.50178	5.00971	4.84758	4.98359	5.14063
SP5448_02320	4.61317	2.87383	3.22131	4.03237	3.21549	3.68945	0.634803	0.357581	0.0858158	3.5417	3.49347	1.79704	3.83722	3.83458	3.61683	3.45538	4.71482	4.09511	0.26007	0.24843	0.260453	3.70642	3.29126	3.58722	4.50379	2.63376	4.38341	0.538857	0.146394	0.444868	4.4002	4.00746	3.48271	4.66794	4.16997	4.17728	4.45657	5.46501	4.92529	0.322953	0.293638	0.304755	4.26006	4.23787	3.78155	5.37759	5.04259	4.95742	4.96338
SP5448_02325	3.66585	2.45123	3.0686	3.44364	1.76502	2.89323	0	0	0.347058	2.64358	3.37039	1.60566	3.04808	3.53059	2.86669	3.24759	4.28068	3.54969	0.369818	0	0	4.42869	3.17875	4.08956	4.23431	3.05238	4.07133	0.587219	0.559662	1.38005	3.91234	4.09888	2.89777	3.63309	4.33949	3.34957	4.822	3.89223	4.27988	0.638452	0	0.605845	4.13942	3.61233	3.22187	4.88095	5.18477	4.51086	4.72692
SP5448_02330	5.49332	4.15012	4.87546	4.95534	4.19405	4.41271	0.809721	0.545725	0.322438	4.78576	4.4749	3.45895	3.23304	4.76402	4.40084	4.32105	5.33583	4.70417	0.853758	0.468781	0.182375	5.55331	4.62174	5.0097	5.71959	4.58224	5.22494	0.548529	0	1.15701	5.21894	5.25344	5.02409	5.02295	5.33424	5.4016	5.51943	6.89433	5.94699	0.329184	0	0.310672	4.31965	4.20099	3.74759	5.92595	5.39294	5.46559	5.47507
SP5448_02335	6.22294	5.05943	6.66532	6.20309	5.38779	6.09497	1.49407	0.916538	1.14322	6.65087	6.61734	5.23523	4.19629	6.45607	6.43418	2.07771	2.91746	1.69947	1.28006	0.800095	0.176414	5.44839	4.7038	5.39537	6.03023	5.09366	5.79688	1.96438	0	1.41259	5.63605	6.09723	5.19921	5.54313	4.97498	4.72995	1.57527	3.49288	2.59442	0.800919	0	0	4.49327	5.16132	3.99426	5.39632	5.48592	4.62254	4.277
SP5448_02340	4.78177	3.66687	4.70133	4.35368	3.71511	4.4117	0.634803	0.153818	0.535498	4.7108	4.99835	3.26236	5.69455	4.80216	4.76344	1.44744	1.82709	1.0515	0.651373	0	0.0620772	3.75323	3.39099	4.07592	4.61042	3.63784	4.26843	1.19093	0.0992275	0.567143	4.10944	4.23773	3.25937	3.70001	3.27408	3.63165	1.06182	2.92377	2.17422	0.416318	0.202242	0.210147	3.56782	3.67917	2.72464	4.54172	4.92951	3.94388	3.53965
SP5448_02345	4.92696	3.92146	4.61154	4.48194	3.7461	4.50725	0.779702	0.357704	0.6276	4.82868	4.97863	3.38806	3.94398	4.98007	4.92322	1.26821	1.84243	1.0309	0.52521	0	0.102065	3.94631	3.83001	4.24881	4.94475	4.02053	4.62566	0.758798	0.236424	0.416371	4.26465	4.35473	3.83203	4.39242	3.54866	3.99716	1.66085	2.9352	1.90746	0.188321	0.170506	0.177245	3.83404	3.83339	2.71724	4.77046	5.02798	4.07408	3.87449
SP5448_02350	4.53917	3.45405	4.44773	4.3006	3.47615	4.23876	0.4082	0.34059	0.284006	4.55319	4.63802	2.93375	4.04726	4.43102	4.67372	1.20142	2.01726	1.13094	0.628001	0.152096	0.159712	4.61079	3.83633	4.42557	4.89203	4.24354	4.8157	1.00338	0.171693	0.3617	4.39604	4.66573	4.14926	3.91349	4.13976	3.91615	1.6568	3.17013	2.042	0.199678	0.415638	0.097048	3.66774	3.8913	2.82568	4.91991	5.04292	3.9531	4.07627
SP5448_02355	7.32919	6.38135	7.20099	7.06058	6.07912	6.93424	2.24412	0.816217	1.68268	7.17646	7.38434	5.31908	3.625	7.46856	7.21002	3.74858	5.23683	3.71029	2.4469	0	0.375519	6.26089	6.39443	7.45171	7.44957	6.26234	7.14193	2.19291	1.54882	2.08965	7.89076	8.04034	6.38708	6.8689	6.68176	6.8211	3.97342	5.71653	4.75046	1.70575	0.593384	0.613677	6.39176	5.60604	4.99687	7.80051	7.77434	6.658	6.89679
SP5448_02360	4.32973	3.28132	4.8216	4.05578	3.1779	4.44659	0.667136	0.621554	1.35871	4.32871	4.86443	3.56519	6.23711	4.53537	4.34774	1.48402	2.31536	1.74558	0.880064	0	0.50681	3.54182	3.75485	4.35763	4.58903	3.6949	3.86356	1.48862	1.01607	0.469039	4.5067	4.7433	3.45867	3.94063	3.45472	3.83005	0.848689	2.57995	1.33847	0	0	0	4.2025	4.1002	3.00411	5.26141	5.41574	4.74889	4.88049
SP5448_02365	7.04091	5.91016	7.06701	6.8763	5.94489	6.69862	1.6161	1.3772	1.50191	6.74816	7.25853	5.14276	3.34825	7.17044	7.05819	2.93562	2.27807	1.53805	1.94645	0.357137	0.57812	5.59863	6.38691	7.18619	7.20871	6.67481	6.90948	2.71896	1.3765	1.8873	7.44345	7.49147	6.70728	6.62908	6.41401	6.88144	1.42661	2.99947	2.26885	1.08749	0.882453	0.434642	6.54145	6.67546	5.44533	7.35863	7.58888	6.5096	6.73093
SP5448_02370	5.68174	4.34515	5.21371	5.33679	4.17917	5.24932	0.771539	0.571211	0.371854	5.22945	5.58757	3.01238	5.82816	5.73661	5.77089	1.53176	1.89167	0.658944	0.864962	0.444234	0.25076	3.89114	4.61275	5.51652	5.66686	5.22717	5.73689	1.39464	1.08893	0.759662	5.72301	6.01282	4.99102	4.84534	5.00561	5.71924	1.21686	1.80537	1.25038	0	0.624279	0	5.69019	5.55416	4.54968	6.46843	6.59819	5.48233	5.32033
SP5448_02375	6.13277	4.66547	5.80335	5.64824	5.03662	5.69019	1.06988	0.852426	1.11778	5.73174	6.00964	3.94708	4.26605	6.18665	6.04995	2.21079	1.99081	1.62294	1.67808	0	0.210884	5.03781	5.44752	6.11444	6.225	5.94997	6.18887	1.77885	1.01402	0.896853	6.14831	6.15106	5.56019	5.24067	5.27332	5.50777	1.48383	3.74557	1.33602	0.924584	0.344096	0.356898	5.22282	5.80017	3.89756	6.29467	6.49957	5.54382	5.31673
SP5448_02380	7.40912	5.99603	7.07951	6.91895	6.1248	6.7139	1.42648	1.022	0.642909	6.81986	7.20214	4.98915	4.89436	7.29376	7.13014	2.62291	3.18902	1.50721	1.8536	0	0.488311	5.54486	6.10198	6.76464	6.6836	6.24855	6.58491	2.26385	0.984351	1.97867	6.98038	6.98689	6.2572	6.08162	6.22179	6.51025	2.02349	3.39644	2.77658	1.34045	0.42724	0.44269	6.62185	6.39061	5.50703	7.9374	8.07262	6.95112	7.00789
SP5448_02385	6.1696	4.36041	5.69267	5.73434	4.96623	5.71069	0.750603	0.637566	0.203331	5.52953	6.05469	3.90018	5.97697	6.02614	6.04428	1.68952	2.23072	1.40908	1.09645	0	0.217692	5.23568	5.06867	6.11628	6.38914	5.87642	6.26953	2.37671	0.61117	1.62354	6.25722	6.35431	5.66456	5.34613	5.73514	6.23241	2.14042	3.12216	1.91102	0.948135	0	0	5.4341	5.53766	4.41289	6.79056	7.05886	5.90252	5.72936
SP5448_02390	6.38828	5.46731	6.3092	5.86229	5.02492	5.58574	1.56666	0.847052	1.45448	5.93708	6.34862	4.64244	4.76481	6.47082	6.37273	1.97547	2.30249	0.397625	1.59734	1.22292	0.554105	4.96859	5.65227	6.40822	6.28958	5.87041	5.96111	1.77031	1.17874	1.58235	6.25445	6.49061	6.04129	5.44581	5.13243	5.67969	1.98909	1.15767	1.53097	0.37505	0.617506	0	5.39412	5.39912	4.18251	6.76035	6.97207	5.98542	5.76133
SP5448_02395	6.36862	5.44268	6.35252	6.13098	5.19244	6.13373	1.36162	1.08294	1.25849	6.20007	6.5116	4.67357	5.25192	6.56291	6.6965	2.45386	2.18262	1.09924	1.47328	0	0	5.34278	6.03811	6.87485	7.04931	6.30763	6.75005	2.37282	1.24178	1.90127	7.02843	7.32974	6.61543	6.67659	6.12874	6.72024	1.87691	3.30202	1.49273	0	0.566376	0.415755	5.80554	5.65333	4.85512	6.56542	6.65051	5.80628	5.87181
SP5448_02400	7.00114	5.80311	6.75255	6.59828	5.77788	6.53679	1.53273	0.795565	1.66708	6.54984	6.98996	4.91384	5.45304	7.00211	6.71142	2.09163	2.28728	1.64593	1.50864	0	0.317826	5.83043	6.18862	6.8478	6.82727	6.10335	6.44347	2.13233	0.484492	1.36438	7.22456	7.14368	6.36281	6.0409	5.83475	6.70801	1.74185	2.77207	2.2866	1.40091	0	0.909918	6.20719	7.01549	5.28452	6.93313	7.07433	6.18226	6.39761
SP5448_02405	5.23379	4.27304	5.25505	5.44496	4.17457	5.3287	0.740564	0.863387	1.22583	5.42807	5.75317	4.00804	5.60137	5.6526	5.56919	1.50877	1.64053	1.30137	1.13667	0	0	4.99808	4.90076	5.60101	5.75508	5.0412	5.80442	2.23562	1.11542	0.908225	5.75636	5.86714	4.92237	4.11931	4.67996	5.34349	2.06981	3.10016	1.73375	0.542748	0	0.514199	5.58043	5.45942	4.56228	6.43533	6.36034	5.49738	5.27182
SP5448_02410	5.34425	4.09661	5.12706	4.96893	3.91129	4.9502	0.717787	0.478889	0.737392	4.99937	5.30908	3.53692	4.22106	5.3182	5.30796	1.87204	2.33287	1.40167	0.873398	0.101726	0.089635	4.67115	4.62304	5.37248	5.61506	4.80858	5.49209	1.5541	0.391116	0.787024	5.48283	5.66724	4.84085	4.81293	4.7922	5.21116	1.54945	3.04956	1.66588	0.370295	0.0919608	0.297025	4.14834	4.48295	3.20225	5.50484	5.62331	4.644	4.35765
SP5448_02415	5.69594	4.28288	5.59543	5.39079	4.12021	5.30726	0.803091	0.649438	0.74963	5.36294	5.71137	3.60519	4.13329	5.76927	5.60595	1.76164	2.40136	1.6637	1.17914	0.250865	0.340988	5.3198	4.87719	5.98047	5.8985	5.07381	5.77084	1.76668	0.979263	0.888908	5.94273	6.12661	5.17176	4.97852	5.15845	5.49094	1.71497	3.31274	2.33203	1.18131	0.296472	0.307685	4.56783	4.81388	3.22865	6.01384	6.191	5.05292	4.74465
SP5448_02420	5.6612	4.46049	5.37823	5.02754	4.28564	5.07198	0.598879	0.703475	0.635039	4.9824	5.47574	3.49354	4.33727	5.67918	5.43355	1.78414	1.96044	1.02644	1.35388	0.312912	0.391437	4.63847	4.47394	5.41862	5.49465	4.50974	5.33172	1.35414	0.350859	0.785928	5.36996	5.71891	4.80288	5.10476	4.81406	5.39047	1.41759	3.37655	1.73679	0.978306	0.616746	0.203624	4.69948	4.74763	3.46829	6.18989	6.38449	5.01092	5.34414
SP5448_02425	6.07225	4.79165	5.58571	5.39704	4.50219	5.26643	0.862013	0.494148	0.716178	5.4146	5.81523	3.78356	4.255	5.87957	5.73666	1.73013	2.49207	1.55939	1.08109	0.203655	0.145902	4.88598	4.83774	5.53906	5.76294	4.98781	5.57802	1.93788	0.680932	0.571134	5.66419	5.90687	5.14872	5.27987	5.08879	5.54069	1.82013	2.86685	2.24386	0.684606	0.348438	0.13078	5.00353	5.17566	3.76962	6.38568	6.59894	5.39488	5.79458
SP5448_02430	5.60913	4.48494	5.41923	4.96691	3.68123	5.00247	0.318247	0.611195	0.928371	4.81372	5.29454	3.50239	4.61629	5.28979	4.99678	1.41139	2.00197	1.38771	0.527112	0	0.122143	4.45323	4.05437	4.98925	5.24235	4.54039	4.89832	1.14615	0.192915	0.403346	5.20391	5.32077	4.36666	4.54743	4.2575	4.62004	1.67146	2.37313	2.14503	0	0.203132	0	4.53271	4.97779	3.57603	5.92674	6.05216	4.80327	5.25192
SP5448_02435	5.08051	3.88869	4.87803	4.59192	3.67215	4.56059	0.497083	0.323315	0.655092	4.60117	4.95251	3.03505	3.89729	5.16883	4.97111	1.50385	2.2916	1.38771	0.889614	0.666646	0.27041	4.5804	4.23519	5.14066	5.36513	4.49152	5.24645	1.21059	0.515222	0.718214	5.29509	5.49439	4.73464	4.90612	4.63118	5.19445	1.3612	2.86214	2.02377	1.00596	0.892795	0.395163	4.06575	4.47451	3.14293	5.41178	5.59282	4.39057	4.87415
SP5448_02445	6.78273	5.39421	6.26688	5.91683	5.15424	5.87047	0.706588	0.62318	1.42315	5.82894	6.17779	4.01456	3.84392	6.63721	6.36277	2.7314	3.6455	2.64223	1.53462	0.599916	0.346479	6.14655	5.90969	6.74763	7.03382	5.93137	7.05514	2.37671	0.525649	1.79815	7.2169	7.27871	6.21638	6.60149	6.45341	6.9284	3.21163	4.98572	3.3815	1.53265	0	0.569543	6.46005	6.43526	5.33103	7.43786	7.55173	6.36968	7.3941
SP5448_02450	5.43217	4.01054	5.30252	4.84913	3.98555	4.8974	0.835819	0.847052	0.430942	4.75934	5.34371	3.36705	5.11554	5.53831	5.52996	1.28666	2.45515	1.44022	0.95234	0.616993	0	4.6168	4.47015	5.51427	5.81552	4.55878	5.51592	0.40218	0	1.4381	5.76893	6.0448	4.88707	5.00123	4.2652	5.93802	2.07295	3.68001	1.89581	1.04878	0.714633	0.415755	5.23045	3.94243	3.71512	6.19354	5.93944	5.19028	5.82375
SP5448_02455	5.48825	4.37642	5.153	5.34964	4.12993	4.94791	0	0	0.356974	5.01051	5.54856	3.85266	3.96597	5.64487	5.33423	2.2839	2.97291	1.78944	1.77101	0	0	5.97996	5.30422	6.78143	6.88602	5.24104	6.33488	2.50258	1.30313	1.40843	6.89794	6.79186	6.24426	5.58797	5.06952	4.99288	3.35007	3.93499	1.97311	0.654999	1.0243	0	4.87532	4.67746	3.98416	5.75196	5.9587	5.09045	5.53884
SP5448_02460	5.90288	4.72236	5.81734	5.47832	4.13726	5.58096	0.771539	0	0.556232	5.5359	5.71439	3.78789	3.99262	6.15438	6.01137	2.00943	2.45011	1.61278	3.5992	4.50052	3.60133	5.15769	4.99096	6.4893	6.83651	5.28019	6.42964	0.90221	0	0	6.67108	7.04742	5.56569	6.22866	5.61281	6.70548	2.54003	3.69788	2.56151	4.11842	3.80679	3.56466	4.20964	4.39322	3.31371	4.98975	5.03234	3.49611	4.04931
SP5448_02465	5.74637	4.64755	5.54209	5.14527	4.42767	5.21313	0.478629	0.566079	0.836101	5.25336	5.60351	3.55766	4.66773	5.71818	5.64926	2.34742	3.19564	2.06944	1.61456	1.65079	1.21064	5.2881	5.15986	6.12394	6.3045	5.35698	6.29725	1.73844	0.815721	1.24558	6.31836	6.48495	5.64972	5.62898	5.74418	5.94158	2.42671	3.80297	2.88081	1.61053	1.33705	1.58929	4.99266	5.08613	4.16261	6.0408	6.17887	5.14926	5.72739
SP5448_02470	7.15074	6.93574	7.1136	7.10492	7.44531	6.85247	1.87831	1.15433	1.60773	7.76891	6.76299	6.96436	4.328	7.18859	7.02178	6.80826	7.09717	6.55847	2.32695	0.628503	0.698437	8.15047	8.0885	8.48053	9.05146	7.62773	8.71272	3.79799	2.35371	2.90135	8.68384	8.48393	7.73946	8.0433	8.01289	8.28072	8.40619	8.14187	8.65522	2.15781	1.20892	0.890806	6.08157	6.21317	6.4025	7.47522	7.46324	6.81136	7.3098
SP5448_02475	4.69727	4.32675	4.82401	4.93116	4.48043	5.05876	0.90464	0.847052	0	4.46451	5.20201	3.99861	7.00771	5.02744	4.59242	2.46784	3.43732	3.0529	0.698964	0	0.391956	3.54818	3.26187	3.28772	3.63293	3.45206	3.42355	0	0.59026	0	4.24737	4.18672	3.24356	4.01876	2.35207	3.97356	1.47608	3.06794	3.21957	0	0	0	4.42155	5.00973	3.69479	4.89942	5.0198	4.24543	4.19121
SP5448_02480	9.82798	9.75342	9.74292	9.79275	9.94235	9.70669	9.67909	10.1147	10.007	8.9558	9.09013	10.102	4.09868	9.91336	9.80031	9.77469	9.73604	9.68871	9.67053	9.90214	9.93355	10.0807	10.1045	9.83194	9.66446	9.39289	9.67073	10.0011	10.052	10.2008	9.92593	10.1221	10.1027	9.65554	9.93137	9.82429	9.58781	10.4321	9.66411	9.75453	10.1583	9.94737	9.0228	8.84492	9.03611	8.91978	8.80163	8.52132	8.29207
SP5448_02485	9.21823	9.09364	8.75172	9.02365	9.28197	8.99051	9.05576	8.98157	8.95151	8.31605	8.45472	9.12549	9.9133	9.19555	9.34745	9.417	9.25203	9.29903	9.13344	9.22433	9.26507	9.40437	9.58015	9.26018	9.15415	9.00949	9.36501	9.62862	9.55076	9.52696	9.3988	9.35043	9.57803	9.20955	9.47196	9.23898	9.19654	9.76879	9.21637	9.28005	9.50913	9.49142	9.00482	9.00592	9.17094	8.78653	8.77956	8.56006	8.37433
SP5448_02490	8.37888	8.13347	8.09096	8.12496	8.40979	8.21571	8.26095	8.17442	8.1949	7.54555	7.76462	8.26194	9.13827	8.47729	8.6688	8.8226	8.7095	8.59403	8.48459	8.42336	8.61565	9.1934	9.03927	8.78683	8.65389	8.53112	8.96315	9.2432	9.16471	9.21016	8.77659	8.65799	9.02466	8.62762	9.01001	8.65697	8.91378	9.50115	8.73365	8.90681	9.40032	8.95887	9.1721	8.89602	9.18769	9.04435	9.00451	8.91749	8.40096
SP5448_02495	10.3778	10.114	9.92319	10.1205	10.3673	10.3117	10.3206	10.1414	10.1962	9.73812	9.89929	10.1704	8.42932	10.3842	10.6112	10.604	10.4375	10.6304	10.329	10.3794	10.4125	10.8782	11.2105	10.7143	10.5176	10.5884	10.7906	11.0739	10.9502	11.0652	10.7378	10.5399	11.0147	10.5146	10.8806	10.483	10.7897	11.1638	10.6219	11.0084	11.2053	10.7611	10.4687	10.0522	10.5675	10.3082	10.3166	10.1857	10.158
SP5448_02500	9.92001	9.72231	9.41401	9.6417	9.93097	9.69845	9.86051	9.49371	9.54186	9.18364	9.48913	9.72244	10.4426	9.77124	9.91545	9.93369	9.82432	9.89925	9.77179	9.67618	9.72599	10.1792	10.1767	9.84819	9.81125	9.73012	9.96932	10.333	10.1505	10.3054	9.96044	9.79565	10.2585	9.90092	10.1251	9.9132	9.94805	10.5773	9.87769	10.2467	10.4747	10.2396	9.66273	9.85908	9.85217	9.40115	9.4187	9.29141	9.22178
SP5448_02505	8.56355	8.37375	8.12604	8.49779	8.67161	8.44364	8.46611	8.19852	8.47977	7.92293	8.43763	8.42218	9.76555	8.20913	8.27654	8.37677	8.57745	8.2966	8.61745	8.32735	8.36903	8.93293	8.43883	8.57731	8.55112	8.25985	8.57066	8.87418	8.62871	8.70747	8.59187	8.50978	8.68009	8.49724	8.7011	8.94787	8.47146	8.94657	8.47452	8.52324	8.7063	8.61083	8.33811	7.81335	8.37392	7.66418	7.58483	7.63276	7.20075
SP5448_02515	5.36151	5.37884	4.75332	5.22209	5.71384	4.29143	4.61695	5.06971	4.64494	5.03177	4.05948	4.98896	8.17996	5.1047	4.77923	4.81152	5.16141	4.19409	4.52693	4.63489	5.48294	4.78019	3.46749	4.15908	4.7174	4.19742	4.3337	4.12244	3.76874	4.13985	4.73157	5.36942	3.73977	3.94706	4.16362	4.23908	3.64181	4.63204	4.00238	4.03357	4.3288	3.98384	3.70277	3.72754	4.18665	3.23947	3.31031	3.54415	3.3107
SP5448_02520	6.39299	6.13001	6.20639	6.01987	6.14009	6.01903	6.34503	5.95259	6.1048	6.44505	6.29587	5.88134	4.97579	6.08793	5.96761	6.75497	6.56842	6.41673	6.16597	5.88636	5.76075	9.68641	9.27398	9.16286	10.1895	9.36452	9.26472	10.2268	9.32627	9.9653	10.9636	11.3601	9.25228	8.73195	8.55891	8.46358	9.04629	9.42547	9.19226	9.54294	9.84122	9.15118	6.01084	6.02204	6.17748	8.45753	8.03306	8.38037	6.94714
SP5448_02525	6.57391	5.88914	5.66658	5.79609	6.10475	5.60648	6.00271	5.31403	5.44632	5.88603	5.69352	5.17084	6.26313	5.79399	5.75564	6.32562	6.15495	5.92071	5.57896	5.48631	5.16966	8.53092	8.70128	8.38792	9.54254	8.62223	8.65485	9.5132	8.33931	8.78659	10.0504	10.2467	8.58159	8.16508	8.01195	8.48963	8.22073	9.15135	8.20106	8.90614	8.8831	8.46003	6.09188	6.67313	6.38332	8.05082	7.92707	8.10937	6.9781
SP5448_02530	6.32248	6.09371	6.22347	6.0963	6.00485	5.42377	5.97598	5.15126	5.54108	6.37412	6.20574	5.48388	5.9967	4.96291	5.02649	5.5506	5.23978	4.75704	5.53529	4.94594	4.7491	8.22624	8.39991	8.99304	9.60909	7.97517	7.99826	8.10693	7.85553	8.38751	9.61874	9.24496	8.46833	7.66036	7.53159	8.36545	7.52695	9.01682	8.17228	7.46361	7.35423	7.63621	5.52029	6.42415	5.95646	7.73687	7.57424	7.17295	6.79124
SP5448_02535	7.39477	7.3876	7.39416	6.81797	7.12915	6.59406	7.4602	6.95304	7.04495	7.49674	7.38657	7.16277	5.40732	6.60518	6.80987	7.43749	7.01637	7.04342	7.34847	6.76518	6.91753	7.29716	7.40516	8.43476	7.3545	8.67519	7.0673	6.65397	7.37394	7.00962	7.78223	7.51338	7.50848	7.37294	7.00756	7.23799	7.6478	6.65835	7.43813	6.17497	6.69725	5.88489	6.43602	6.46963	6.6199	8.28096	8.28576	6.32858	6.15783
SP5448_02540	3.19855	3.08733	2.53337	2.80801	3.33183	2.05739	3.214	2.04775	1.86548	5.84309	3.80811	2.24019	7.1969	2.04429	2.43047	3.9426	3.24996	2.78762	3.97049	2.43055	2.46068	5.69705	7.55733	8.22362	7.7641	9.8301	7.10549	5.27976	7.0224	5.76694	8.15545	7.89617	7.54984	6.68163	6.43359	7.45198	7.20127	6.01288	7.28285	5.57515	5.96507	5.36332	2.50695	2.32118	2.71914	9.99332	10.1673	5.78614	7.64405
SP5448_02545	2.66343	2.53774	2.32723	2.78438	2.17375	1.72473	2.19878	2.10073	1.60773	4.97339	2.69935	1.37997	2.74801	2.10827	2.17323	3.74296	2.90266	2.24287	3.05891	1.36156	2.10613	6.69327	8.06794	9.44734	8.90146	9.20831	8.16	7.40358	8.28697	6.67577	9.22214	8.90411	8.15815	9.12279	7.66461	8.46889	8.81033	7.38838	8.4162	5.84756	6.02473	5.78212	2.21037	2.39791	2.36324	9.89054	9.79535	5.48305	8.18419
SP5448_02550	3.43809	3.36259	2.42346	3.08954	2.81285	1.85248	2.82947	2.30103	2.0951	5.0376	2.90402	2.08487	2.64895	2.46197	2.65928	4.14485	3.03845	2.77024	3.11914	2.28073	2.74174	6.71353	8.55949	8.91242	8.66713	9.89183	7.91691	6.40763	8.09363	6.84666	8.76215	8.56439	8.62141	7.94978	7.43994	8.22321	8.27904	7.4509	8.35403	7.08743	7.0666	6.59152	2.16618	2.65758	2.65065	9.85187	9.8882	6.00635	8.40268
SP5448_02555	3.52848	2.87383	2.55699	3.09933	2.83319	2.10825	2.28365	2.2366	2.5911	4.75608	2.97118	2.48665	2.77019	2.32934	1.93986	4.15253	2.80379	2.54278	2.99632	2.46204	2.76633	5.88552	7.70796	8.07328	7.66968	9.42984	6.93889	5.76039	7.12983	5.72166	7.95652	7.65191	7.59706	6.98823	6.34244	7.0839	7.34097	5.81078	6.89698	5.36254	5.23142	5.06432	2.55734	2.2268	2.20942	8.99982	9.10557	5.96184	7.29017
SP5448_02560	4.45691	3.81403	3.47014	3.49746	3.58597	2.65472	3.46454	3.19755	2.52512	5.59835	3.67031	3.36652	2.78822	2.75291	3.28053	5.05213	3.75331	3.45456	3.64668	3.13042	3.63624	6.77816	8.84518	9.0937	8.38751	10.3839	7.82109	6.51227	8.25191	6.66096	8.78338	8.72617	8.40037	7.64739	7.23381	7.84134	8.06206	6.6528	7.83314	6.22377	6.27437	5.91696	3.04635	2.87403	2.75948	9.3974	9.45029	6.37239	7.46141
SP5448_02565	4.23109	3.65619	3.83355	3.87309	3.59084	2.22462	3.39418	2.94811	2.70889	5.80193	3.24677	3.30983	3.62999	3.21222	3.85578	5.27151	3.97719	3.71331	3.68931	2.54883	3.93174	6.48495	8.90642	9.04067	8.37289	10.489	7.59533	5.97976	8.06674	6.3949	8.53756	8.48659	8.53815	6.99452	7.11607	7.79209	7.70567	6.15988	7.50295	6.54387	6.43016	6.0751	2.96962	3.47859	3.49008	9.59757	9.65056	6.52414	7.83404
SP5448_02570	4.55682	3.66172	3.75234	3.85606	3.76108	2.63902	3.44242	3.0277	2.70029	5.57876	3.32985	3.45662	3.5249	3.19063	3.89398	5.30262	3.94535	3.9253	4.03326	3.19931	4.12367	6.28149	8.91611	9.07035	8.5284	10.2896	7.58507	5.87026	8.10866	6.25376	8.82564	8.73129	8.59358	7.19537	7.17109	8.14009	7.61813	6.36738	7.54698	6.14854	6.28698	6.22035	2.9256	2.82363	2.71867	9.45945	9.54855	6.35157	7.89661
SP5448_02580	8.11924	8.02363	8.1505	8.04976	8.2052	8.27097	8.43701	7.87261	7.97213	8.65572	8.42135	7.90124	3.78666	8.32705	8.53613	8.67393	8.49834	8.66869	8.50246	8.18049	8.25247	8.1412	8.89072	8.65321	8.37907	10.0752	8.63503	8.08795	8.51223	8.12338	8.47859	8.50398	8.506	8.13428	8.1087	7.91669	8.42217	6.77185	8.18906	8.60072	8.64088	7.97254	8.5394	8.57113	8.78301	8.05995	8.07866	8.25381	7.69815
SP5448_02585	7.45242	7.18549	7.4907	7.3888	7.24538	7.52586	7.42512	6.85257	7.11215	7.82417	7.60255	7.20309	8.48301	7.18555	7.40123	7.4729	7.3049	7.59397	7.42016	6.93416	7.18179	7.4726	7.72287	7.57604	7.47318	8.6878	7.33655	7.06278	7.39882	7.30752	7.53278	7.53029	7.61296	7.12629	6.95093	7.06811	7.23039	5.9218	7.13303	7.38777	7.57734	7.12242	7.53478	7.79825	7.86106	7.1816	7.10186	7.29495	6.5546
SP5448_02590	6.77158	6.6606	7.03732	6.63052	6.59201	6.70955	6.77779	6.60419	6.73928	6.76736	6.6401	6.88558	7.39833	6.54014	6.29208	6.50844	6.62487	6.52202	6.74779	6.85868	6.80179	6.46368	5.43645	6.10566	5.90372	5.62628	5.86623	6.16034	5.71059	6.17278	5.45303	5.91217	5.72576	5.83115	5.97076	5.81655	6.0847	5.50695	6.07309	5.26834	5.00087	5.49741	5.60729	6.04152	6.06868	4.61512	4.50065	5.3932	4.32791
SP5448_02595	8.67224	8.69226	9.01377	9.04322	8.47697	9.11726	8.31761	9.30193	9.52357	8.73359	8.8859	8.38942	6.66035	9.02325	8.86987	7.74461	8.63349	8.56461	8.70297	8.97157	8.85546	7.17574	7.75257	7.58147	7.59995	8.23992	7.90139	7.09119	7.52408	7.19627	7.52957	7.74244	7.70667	7.8834	7.2853	7.0769	7.7256	6.15868	7.62402	7.13012	7.50257	6.48463	8.38483	8.40382	8.87412	5.87132	5.87986	6.56229	5.83432
SP5448_02600	8.60928	8.31532	8.64581	8.08348	8.45595	8.71228	8.84202	7.79065	7.83925	8.78294	8.40384	8.4002	8.55288	8.01266	8.47832	8.34355	7.90525	8.55595	8.50373	8.24023	8.03631	8.25629	7.56497	7.86204	7.91893	8.03709	7.97518	7.85251	7.76635	7.94515	7.41499	7.77721	7.57701	7.84367	7.84651	7.69981	7.87525	7.0923	7.86912	7.77993	8.03899	8.03778	8.63704	8.82	8.396	8.78138	8.52168	9.26188	8.65105
SP5448_02605	7.98761	7.88291	7.8169	7.81427	8.00803	7.98552	7.92609	7.63023	7.74369	7.60926	7.3318	8.00341	8.58559	7.83564	7.95548	8.0268	7.83246	8.00623	7.81353	7.51595	7.82084	6.423	5.20805	5.70221	5.6893	6.52696	5.99951	6.11914	5.99078	6.02587	5.42477	5.48348	5.36255	6.08814	5.34315	5.3803	5.93995	4.88112	5.78819	5.85157	6.22009	5.54994	7.86651	8.19259	8.05249	5.38056	5.45159	6.73206	5.35429
SP5448_02610	7.17682	6.39041	6.41163	6.40017	6.68764	6.57692	6.84129	5.5485	5.74731	6.36843	6.45906	5.39289	8.05404	6.45459	6.37665	6.6156	6.53135	6.25109	6.27993	6.8557	6.36245	7.49572	6.72973	6.74993	7.20183	6.68462	7.50279	7.32636	6.83701	7.21156	6.88091	6.78197	6.94942	7.68587	7.28068	7.53708	7.23749	7.63557	7.49322	7.77441	7.49798	7.58808	7.7055	8.00276	7.57725	8.89304	8.81957	9.16098	8.20239
SP5448_02615	8.07393	7.66708	7.49937	7.97088	7.65459	7.32123	8.36955	7.75487	7.46595	9.73834	8.4816	8.02097	6.51003	7.68454	7.89513	8.32733	7.8866	7.8285	8.0769	8.20503	7.84912	10.6768	11.3186	10.8899	10.741	10.7432	10.6797	10.5983	10.8139	10.4556	10.4256	10.4153	11.0803	10.7377	10.4733	10.8262	10.7301	11.0759	10.8531	10.2741	10.3851	10.454	7.9948	7.81536	7.80839	10.6986	10.6689	9.77347	10.2107
SP5448_02620	9.16842	9.63726	9.58291	9.83601	9.68969	9.08503	9.53941	10.0663	9.74613	9.62565	8.49929	9.93349	8.12264	9.69675	9.40863	9.72511	9.70935	9.08084	9.87038	9.88024	9.98885	9.82109	9.82871	9.83629	9.51688	9.52886	9.53272	9.59629	9.61562	9.56723	9.15569	9.1806	9.77777	9.39582	9.34564	9.39413	9.41603	9.87586	9.65541	8.99258	9.24072	9.27224	7.65455	7.30024	7.62748	9.26134	9.28584	8.62838	8.80942
SP5448_02625	8.56999	8.21376	7.92867	8.25889	8.28877	8.23804	8.28638	7.91359	8.07038	8.52805	8.21847	8.14634	9.74772	8.30202	8.50848	8.78938	8.49675	8.60878	8.23829	8.03675	8.011	6.28195	6.75168	6.80776	6.62707	7.27486	6.66683	6.58782	6.73289	6.18019	6.56659	6.37924	6.60342	6.69473	6.34304	6.37851	6.7381	5.48956	6.31659	5.43504	5.57963	5.48442	8.07357	8.14677	8.10333	6.8001	6.80876	8.05406	6.28532
SP5448_02630	8.15284	7.84199	7.68445	7.88114	7.80337	7.78027	7.89365	7.57975	7.66957	8.0505	7.75705	7.79922	8.32856	7.92481	8.19316	8.44027	8.30618	8.26335	8.27648	7.97404	8.11573	6.12366	6.36946	6.64776	6.31589	7.01236	6.58595	6.40806	6.40544	6.09867	6.12916	6.20186	6.2921	6.40042	6.04415	5.94412	6.49255	5.41643	6.06102	6.03328	6.13141	5.76918	8.1658	8.45177	8.29128	7.14075	7.23897	8.25947	6.60392
SP5448_02635	8.34568	8.22801	7.92896	8.13514	8.1419	7.96067	8.13691	7.97609	8.04278	8.40609	8.2264	8.14021	7.99692	8.15337	8.41844	8.82387	8.63882	8.5282	8.58384	8.22634	8.29648	6.35189	6.8948	7.22799	6.80402	7.20255	6.84602	6.7538	6.63004	6.62072	6.8326	6.44015	6.60052	6.68465	6.80912	6.34676	6.90608	5.97348	6.56795	6.32415	6.59674	5.8983	8.1764	9.66963	8.50765	7.10469	7.25826	8.20559	7.2419
SP5448_02640	11.8167	11.371	12.367	11.7866	11.3022	11.5486	12.1538	12.7545	12.7447	12.75	12.3039	12.1438	8.40583	12.0208	11.8787	11.288	11.7107	11.9736	11.8919	13.0166	12.3506	13.5755	13.8933	13.7092	13.0969	12.7719	12.9197	12.6677	13.4398	13.5013	13.2596	13.3506	13.8637	13.3058	13.4984	12.737	13.4047	13.9431	13.8383	13.3346	13.5086	13.1456	11.4293	11.2253	11.1851	12.8264	12.6924	11.3114	13.356
SP5448_02645	3.25601	2.79494	2.8218	3.16201	2.97024	2.46047	2.99825	2.33601	2.59955	4.45705	3.22222	2.49998	12.3468	2.85362	2.77555	3.05697	3.06551	3.21791	3.65223	3.96105	3.53579	8.12987	9.54143	9.45772	8.98338	9.5688	9.05578	5.17721	5.01809	5.28123	8.93002	8.28333	9.38206	9.66613	8.94995	9.15047	9.26848	7.58464	9.26994	6.23787	6.3338	5.91297	2.72004	2.86588	2.98153	5.56802	5.50442	4.26846	5.24421
SP5448_02650	3.33625	2.9632	2.95193	3.46696	3.13156	2.84501	3.23386	2.67105	2.5637	4.1376	3.35543	2.78522	3.24705	2.86266	3.20381	3.46549	3.58617	3.49186	3.8894	3.84872	3.74802	7.28098	9.94511	9.73068	9.35415	9.44658	9.17792	5.60043	5.53675	5.73964	9.07399	8.5657	9.62448	9.65585	9.16056	9.52684	9.14654	8.43291	9.1087	6.66925	6.51755	6.49145	3.00996	3.33053	2.95374	5.62876	5.64192	4.34658	5.40201
SP5448_02655	3.75495	3.54237	3.60684	3.85912	3.57709	3.1761	3.55253	3.10074	2.87235	4.43327	3.72421	3.25138	3.30419	3.4875	3.76805	3.88166	3.91827	3.80091	4.27653	4.24924	4.27874	8.38351	10.2331	10.3541	9.81445	9.95252	9.61693	5.93172	6.14436	6.52867	9.3523	9.1547	10.1641	9.95015	9.55621	9.84159	9.52566	9.17486	9.66458	7.27399	7.24226	7.05094	2.83349	2.89181	2.68274	5.74809	5.81659	4.51478	6.24836
SP5448_02660	5.74342	5.85482	4.90017	6.37686	5.64411	4.94717	5.92421	5.47282	4.90859	8.63314	7.06731	5.82628	3.86837	5.26682	5.76894	6.54554	5.89347	5.83013	4.87386	3.71409	4.00908	8.73422	9.19973	9.11556	8.92575	9.11934	9.01862	8.42409	8.86512	8.67148	8.94513	8.99928	9.07469	8.79201	8.53099	8.9389	8.68369	8.44055	8.7617	5.72498	6.13435	5.87039	2.66836	3.1936	2.75103	5.65097	5.64844	4.51374	4.89313
SP5448_02665	6.36148	6.48773	5.36566	6.75983	5.81425	5.19696	5.952	5.61921	5.22814	8.29699	6.97332	6.17537	5.51706	5.81759	6.183	7.06597	6.44204	6.46216	4.89353	4.50254	4.41809	8.76943	9.51864	9.17337	9.07904	9.45878	9.23937	8.64148	8.95632	8.75887	9.17588	8.99451	9.20883	8.96154	8.84818	9.10086	9.01812	8.47138	9.03875	6.05022	6.60134	6.11275	3.1554	2.93817	3.09996	5.79012	5.67401	4.87404	4.97756
SP5448_02670	6.5255	6.40286	5.84077	6.83953	6.31373	5.47037	5.98697	5.73643	5.44838	8.23092	6.73229	6.25451	5.77092	5.90055	6.2369	6.97376	6.40883	6.52556	5.09333	4.43312	4.54777	8.59717	9.25517	9.10247	9.13851	9.35868	9.13252	8.61979	8.75625	8.62546	9.03412	8.89255	9.08039	8.73859	8.71935	8.87754	8.83293	8.31477	8.82495	5.87442	6.4775	6.05987	3.9054	4.63256	4.35116	6.90497	6.84391	5.21264	5.82942
SP5448_02675	9.28617	9.0572	8.702	9.05032	8.99883	8.96663	9.01097	8.50748	8.53001	9.46598	9.4985	8.80591	5.93849	8.80481	9.0481	9.18384	9.04081	9.32672	9.09913	8.5008	8.69191	8.4263	8.60569	8.61806	8.70181	8.96472	8.89133	8.61167	8.62096	8.33811	8.63867	8.59226	8.49929	8.68867	8.23608	8.5186	8.47064	7.26954	8.21252	8.08898	8.13769	7.949	9.18669	9.50237	9.19418	7.93519	7.99386	8.76486	7.63204
SP5448_02680	8.74494	8.68122	8.85362	8.20526	8.7557	7.99409	8.84231	8.54837	8.42557	8.85082	8.06622	8.29789	8.8813	8.73799	8.8569	9.69805	9.58512	9.30891	8.85369	8.91978	8.96087	8.80784	8.09407	8.22748	8.46395	8.39313	8.59342	8.52505	8.16627	8.86615	8.33966	8.48943	8.09833	8.63966	8.41549	7.69762	9.19385	7.92671	9.047	8.15587	7.85932	8.10107	8.95433	8.5523	9.10388	7.96851	7.90439	8.82629	7.83426
SP5448_02685	8.27499	7.8896	7.67112	7.42074	8.11334	7.27978	8.14639	7.50332	7.42091	8.01733	7.32877	7.14822	9.01201	7.75264	7.74949	8.53296	8.53252	8.27936	7.79619	7.9819	8.00666	7.50995	7.00655	7.04148	7.32596	6.98986	7.34054	7.20149	6.85503	7.37228	7.4226	7.53905	7.11584	7.47211	7.08673	7.38636	7.62267	7.10709	7.5867	6.94082	6.88057	7.17679	8.82244	8.3072	8.70697	7.69266	7.77647	8.64241	7.60018
SP5448_02690	7.90482	7.58474	7.71964	7.23664	7.70407	7.02161	7.87395	7.43858	7.30294	8.06863	7.09236	7.60261	7.85466	7.48085	7.47813	8.75892	8.46557	8.17993	7.95416	7.81936	8.02227	7.80241	7.40724	7.45524	7.6215	7.47727	7.62908	7.90526	7.29319	7.86134	7.4645	7.32928	7.29219	7.49307	7.5801	7.35823	7.9666	7.44757	7.89004	7.84412	7.91827	7.56673	7.93975	8.45132	8.22298	7.16243	7.16707	7.96838	6.46334
SP5448_02695	6.96161	6.59147	6.33732	6.49868	6.68091	6.69862	6.73999	6.09601	6.18678	6.43636	6.83788	6.04504	7.89223	6.56523	6.55998	6.52467	6.45922	6.62299	6.48081	6.27334	6.27727	5.58052	5.70041	5.65061	6.02008	6.11395	5.90219	5.62819	5.68898	5.23127	5.98976	6.22843	5.66499	6.03589	5.64118	6.0198	5.76015	4.80505	5.5398	5.69596	5.5026	5.39503	7.16897	7.416	7.15344	6.42105	6.29314	6.86974	5.68022
SP5448_02700	6.69502	6.51159	6.4171	6.41594	6.58474	6.6794	6.62568	6.13404	6.16238	6.8022	6.67353	6.24777	6.48341	6.42513	6.55626	6.71149	6.56982	6.77524	6.48419	6.22582	6.27767	6.12421	6.08651	5.8984	6.29791	6.37594	6.22905	6.30281	6.24361	6.19938	6.36907	6.41738	5.85756	6.08673	5.94507	5.70454	6.00547	5.17269	5.99206	6.01835	6.00414	5.78514	6.94923	7.05846	7.06802	5.95291	6.00306	6.77248	5.42959
SP5448_02715	8.74376	8.66086	8.87198	8.77824	8.74234	9.01037	8.67484	8.71011	8.93484	8.56612	7.98459	8.70515	6.62572	8.81735	8.84389	8.75279	8.85112	8.91733	8.7037	8.57979	8.79023	7.72034	6.57963	7.09718	7.02038	7.69342	7.34473	7.57276	7.17392	7.49392	7.11762	7.42321	6.98052	6.93021	6.98133	6.59607	7.39877	5.95847	7.21534	7.70999	7.63463	7.48116	8.87272	9.31041	9.04921	6.44801	6.5521	8.36254	6.67138
SP5448_02720	7.51596	7.41669	7.33597	7.20047	7.41476	7.46821	7.32768	7.3288	7.35416	7.03641	6.70667	7.38668	8.8593	7.37756	7.48874	7.32655	7.43432	7.40249	7.3478	7.14803	7.43208	5.75285	5.13619	5.28483	5.60062	5.81363	5.80155	5.9548	5.86523	5.78498	5.95942	6.24937	5.40851	5.5945	5.21093	5.52186	5.64869	4.51625	5.35388	5.89208	6.10779	5.91593	8.28614	7.9006	8.1151	5.99627	5.95739	7.53121	5.80462
SP5448_02725	8.3988	8.28136	8.37964	8.08574	8.29852	8.40314	8.44251	8.11726	8.29154	8.19819	8.21842	8.23749	7.33566	8.29107	8.47617	8.48009	8.39994	8.4506	8.26893	8.02687	8.28594	6.65921	6.68502	6.54302	6.71176	7.08213	6.94779	7.06798	6.7474	6.65606	6.82444	6.88111	6.43183	6.6856	6.34904	6.40794	6.59166	5.50441	6.54906	7.37098	7.54501	7.17007	9.34969	9.29937	9.30193	7.12581	7.24364	8.54593	7.1804
SP5448_02730	8.55324	8.49521	8.73672	8.52068	8.55371	8.78861	8.70885	8.60779	8.7907	8.36147	8.74314	8.27088	8.42094	8.69421	8.70008	8.68484	8.67287	8.68503	8.63614	8.41296	8.52375	6.77447	6.93944	6.90876	7.02836	7.43432	7.22972	7.28301	6.80586	6.84093	7.10937	7.08682	6.60075	6.65322	6.635	6.61964	6.92675	6.05116	6.7602	7.71642	7.91329	7.24456	9.64816	9.77761	9.66552	7.70357	7.71548	8.77869	7.44167
SP5448_02735	8.60236	8.60755	8.42664	8.53258	8.53211	8.73357	8.43786	8.30833	8.41967	8.49905	8.50394	8.48059	8.6521	8.63184	8.69105	8.66914	8.58457	8.76097	8.59691	8.41505	8.52453	7.62715	7.43872	7.42469	7.58789	7.99677	7.77399	7.56131	7.72998	7.42915	7.54108	7.64262	7.59421	7.5101	7.38134	7.28213	7.68984	6.13426	7.45562	7.3072	7.54321	7.40315	8.52863	8.99802	8.66244	6.51056	6.57481	7.95886	6.55553
SP5448_02740	8.01337	7.27309	7.78327	8.60411	7.31037	7.94315	7.63644	8.99464	8.84949	7.71294	7.60485	7.62859	8.50679	8.4518	8.15729	7.74601	9.40543	8.72794	8.16182	8.39633	9.02333	8.0394	7.21346	7.52279	7.01711	7.78671	7.37479	7.83953	7.51381	7.66328	6.88861	7.01612	7.34064	7.49272	7.05519	6.77708	7.62213	6.95318	7.78352	8.84471	9.06345	8.69352	8.1186	8.26687	8.51944	6.69196	6.74647	7.94885	6.67566
SP5448_02745	8.70239	7.77779	8.46677	9.21665	8.01299	8.70342	8.40828	9.58399	9.43162	8.06138	7.97004	8.05623	7.74859	9.08622	8.79254	7.82699	9.5786	9.188	8.29081	8.69482	9.23406	7.81024	7.13326	6.76323	6.66846	7.57944	6.91763	7.66425	7.27479	7.47262	6.60454	6.53543	7.07256	7.84933	6.62555	6.51025	7.18267	6.32586	7.5913	8.77619	9.03466	8.49743	8.68353	9.02434	8.86966	6.87907	6.95396	8.111	7.1319
SP5448_02750	8.42183	8.19205	8.07032	8.0967	8.22485	8.26053	8.17734	8.10745	8.35651	7.46329	7.85441	8.37064	8.35675	8.0404	7.97006	8.01598	8.10689	8.01926	8.14719	8.20397	8.32492	6.86213	5.76933	6.15938	6.2675	6.873	6.04145	6.73407	6.31209	6.62297	5.94428	6.62059	5.80899	6.0061	5.87791	6.31199	6.38683	5.18792	5.95601	5.89304	6.36109	6.22737	8.56749	7.61787	8.50394	6.27074	6.14713	7.75893	5.55603
SP5448_02755	8.12468	7.75736	7.85225	7.80849	7.75979	7.97274	7.84257	7.70488	7.7843	7.93378	7.68712	7.76072	8.03811	7.8317	8.05545	8.03804	8.07471	8.28306	8.02062	8.19709	8.05417	7.8445	7.36669	7.23145	7.35326	7.8701	7.62667	7.85037	7.50225	7.5464	7.02635	6.9642	7.28248	7.58394	7.1254	6.93802	7.5315	7.01576	7.53898	7.75747	7.80945	7.65312	8.74313	9.08703	8.78286	7.64115	7.60324	8.48824	7.34777
SP5448_02760	8.50918	8.35499	8.49605	8.14364	8.60334	8.97555	8.37558	8.1742	8.229	7.8685	7.88514	8.34282	8.05611	8.59928	8.79945	8.60221	8.62868	8.66996	8.13095	8.34856	8.13765	6.53651	6.64183	6.51021	6.73894	7.18354	6.73821	7.11496	6.6463	6.67267	6.63478	6.75608	6.57284	6.80858	6.53418	6.72199	6.67609	6.33912	6.5159	6.76461	6.91542	7.03307	9.2839	9.31041	9.15219	7.34285	7.37823	8.58015	7.0229
SP5448_02765	8.03741	7.5848	7.58101	7.56775	7.50829	7.75698	7.79093	7.31574	7.42752	8.07934	8.13748	7.00607	8.71772	7.8868	8.14096	7.96163	8.05757	8.22234	8.05258	8.04071	7.70444	7.44238	7.37926	7.28405	7.43387	8.02521	7.87403	7.90832	7.4852	7.11569	7.08589	6.80777	7.31749	7.99868	7.3561	7.46437	7.82673	6.6524	7.50594	7.75492	7.60761	7.80416	9.17245	9.05833	8.64349	8.10019	8.1806	8.98783	7.95769
SP5448_02770	8.61595	8.31111	8.05444	8.14476	8.10483	8.37549	8.3922	7.85973	8.0673	8.46507	8.60262	7.87194	7.76913	8.24131	8.50496	8.39995	8.49682	8.60005	8.50667	8.41773	8.20172	7.73593	7.96257	7.71974	7.78197	8.35898	8.14134	8.20185	7.74652	7.61533	7.51354	7.29631	7.76244	8.20787	7.61674	7.7443	7.98629	7.11384	7.65028	8.37785	8.19636	8.30068	9.58657	9.48267	9.00467	8.57712	8.71817	9.37428	8.3022
SP5448_02775	10.2796	9.80813	10.0288	9.94763	9.72912	10.3051	10.1012	9.69014	9.95475	10.4891	10.5504	9.5347	8.2316	9.99779	10.1585	10.0568	10.0946	10.4678	10.3234	10.0915	9.97027	9.95397	9.6349	9.55232	9.87709	10.4671	10.2596	10.2704	9.62188	9.63582	9.6038	9.5136	9.66317	10.0572	9.37145	9.68974	9.85587	8.09056	9.81112	10.6382	10.5537	10.3722	10.9941	11.0302	10.742	10.5624	10.4975	11.3226	10.2779
SP5448_02780	9.04585	9.03623	8.90086	8.84484	8.91559	8.94686	8.96904	8.79212	8.91605	9.45959	9.33253	8.99306	10.0106	9.04978	9.14626	9.20426	9.1453	9.19878	9.12697	8.93564	8.98806	9.05816	9.52365	9.38048	9.54952	9.29387	9.51857	9.51929	9.428	9.18907	9.7262	9.86868	9.52176	9.26212	9.22861	9.55763	8.99396	8.79157	9.08397	8.7661	8.91056	9.0341	9.89284	9.99234	10.104	10.212	10.1341	10.0786	9.42784
SP5448_02785	8.15487	8.04172	8.29717	8.19466	7.99481	8.3168	8.16402	8.19185	8.32918	8.55554	8.89006	8.16485	9.00487	8.12832	8.14164	8.18449	8.23501	8.38869	8.27535	8.12435	8.19939	8.62623	8.83212	8.69025	8.88325	8.55	8.72677	8.59186	8.77851	8.70611	9.03874	9.33843	8.93212	8.5158	8.53142	8.62111	8.22971	8.34534	8.46334	8.01544	8.20892	8.38224	8.54979	8.56554	8.71599	8.93842	8.85484	8.55575	8.09813
SP5448_02790	6.63058	6.54175	6.61697	6.7571	6.61898	6.57737	6.65944	6.98287	7.02601	6.74044	6.02432	6.75382	8.08248	6.84434	6.71899	6.68938	6.84049	6.74214	6.6786	7.00589	6.80129	5.64521	6.1697	6.07369	5.89532	6.5203	6.03317	5.6751	6.10257	5.47045	6.0006	6.28835	5.9573	6.17183	5.23511	5.98709	5.99975	4.25059	6.24581	6.35368	6.57998	6.09144	6.69672	6.74294	6.79415	4.87446	4.98691	6.35517	5.04988
SP5448_02795	10.8486	10.7375	11.4774	10.9748	10.7815	10.9729	11.2032	11.6514	11.5734	11.2651	11.0154	10.9619	6.84774	11.3591	10.9052	10.6816	11.2126	10.8404	11.2268	11.4656	11.0729	11.3424	10.8295	11.2103	11.0659	11.1148	10.9795	11.0767	11.2099	11.6095	10.9782	11.3016	11.094	10.9624	11.0504	10.6621	11.0225	10.342	11.1917	11.0165	11.2288	10.7241	9.87965	9.69836	10.0344	9.59737	9.35458	9.70475	8.58371
SP5448_02805	8.96061	8.58537	8.66637	8.66658	8.75908	8.83696	8.82282	8.64937	8.80702	8.67681	8.79477	8.68146	11.0678	8.84574	8.7512	8.55955	8.73912	8.96921	8.32399	8.52867	8.45728	8.28785	8.04795	8.08979	8.02359	8.31203	8.36696	8.76621	8.44374	8.18385	8.18828	8.16192	8.02971	7.96236	7.98207	8.06437	8.0599	8.0455	8.20016	7.85317	8.02148	7.9271	9.46307	9.28682	9.38773	7.83073	7.84752	8.68845	7.88641
SP5448_02810	9.07812	8.82316	8.93025	8.8752	8.75074	8.99539	8.87865	8.77845	9.04343	8.97797	8.90625	8.77477	8.73228	8.88202	8.91206	8.86455	9.10146	9.15037	8.75623	8.78538	8.76299	8.46456	8.2353	8.3178	8.36259	8.54164	8.51244	8.93899	8.65124	8.52866	8.50951	8.4601	8.30059	8.43426	8.17724	8.09896	8.38544	7.88349	8.36899	8.26424	8.66085	8.10515	9.67719	10.003	9.98701	8.25524	8.26086	9.15295	7.91279
SP5448_02815	7.08068	7.0956	7.20823	7.48947	7.20175	7.72938	6.999	6.9674	7.28668	7.31918	7.48486	7.22736	8.90735	6.90237	7.0207	7.27609	7.20387	7.54436	7.43284	7.04728	7.28934	6.09984	5.94652	6.104	6.04823	6.75899	6.2559	6.02461	5.8269	5.77429	6.0767	6.2127	5.98978	5.5692	5.60694	5.6271	6.00693	4.58118	5.96376	5.90886	5.81115	5.90986	6.64973	7.37062	6.9592	5.75221	5.81924	6.43851	4.83431
SP5448_02820	4.70746	4.58529	4.58542	4.73526	4.7697	4.76977	4.53695	4.39277	4.62515	4.85988	4.83177	4.4585	7.14382	4.60937	4.71432	5.00571	5.16027	4.9146	4.96922	4.66676	4.82457	4.80662	4.53502	4.42974	4.81257	4.93371	4.77528	4.81897	4.42586	4.78495	4.49042	4.48857	4.19492	4.42984	4.5077	4.59638	4.34085	4.6022	4.12485	5.11019	5.19909	5.4455	6.07835	5.88093	5.99664	5.90153	6.01013	6.27446	5.25897
SP5448_02825	4.90891	4.59098	4.61621	5.08552	4.52634	5.10688	4.64089	4.53497	4.61063	5.01062	5.14943	4.62294	4.71639	4.59611	4.75912	4.74296	5.32622	5.19917	5.04151	4.66823	4.82655	4.85695	4.58877	4.61264	4.85629	5.08426	4.8724	4.93327	4.39679	4.49619	4.44366	4.30953	4.53075	4.63617	4.4239	4.45501	4.15864	4.6025	4.4202	5.08842	5.10989	5.35583	6.47534	6.61225	6.30871	6.22901	6.20714	6.5142	5.50067
SP5448_02830	5.79236	5.23924	5.32126	5.72073	5.32476	5.64472	5.41754	5.36568	5.47363	5.64246	5.84485	5.21669	4.78867	5.46305	5.71901	5.44648	5.99437	5.70457	5.67668	5.32392	5.62273	5.25155	5.23854	5.26802	5.18522	5.57214	5.49344	5.63836	5.07949	5.18729	4.91829	4.84877	5.01498	5.26049	4.99566	5.18731	5.20165	4.86791	5.00585	5.70521	5.83156	5.80626	7.27722	7.10136	6.95421	6.77315	6.87098	7.23732	6.50365
SP5448_02835	5.22359	4.69229	4.65071	4.89958	4.53404	5.10094	4.85653	4.65241	4.77554	5.14654	5.02671	4.43065	5.51358	5.04315	5.35437	5.10091	5.63889	5.59638	5.13799	5.15691	5.02641	5.02465	5.03386	4.70515	4.87044	5.71158	5.27959	5.49195	5.22809	5.0369	4.68186	4.61124	4.85604	5.66173	4.89887	4.74193	5.15595	4.67275	4.9194	5.69294	5.73578	5.55523	6.51718	6.45639	6.44412	6.07976	6.04037	6.80921	5.39923
SP5448_02840	4.99643	4.35757	4.62333	4.74783	4.41202	4.88991	4.65801	4.31626	4.49143	4.95372	4.92567	4.08887	5.1775	4.61031	4.95979	4.69839	5.15232	5.11107	4.79573	4.8325	4.71725	4.71792	4.46174	4.30207	4.50753	4.87921	4.70929	4.92552	4.31605	4.42383	4.15472	4.16979	4.37394	5.05582	4.32445	4.29076	4.4215	3.88769	4.42636	4.66565	4.78817	4.67012	6.34633	6.5135	6.11549	5.63038	5.70998	6.29374	5.50553
SP5448_02845	5.72445	5.23349	5.26035	5.68181	5.23367	5.76228	5.45532	5.54819	5.61375	5.98611	6.2943	5.30138	4.70872	5.57494	5.75461	5.46333	5.85757	5.88139	5.68044	5.50032	5.62894	6.29062	5.98512	5.903	6.04734	6.12334	6.24002	6.00748	6.15991	6.0459	5.7657	5.92751	5.91626	6.14133	5.9534	5.89585	5.9631	5.23106	5.97822	5.91782	6.31819	5.97975	6.46104	5.97863	6.21026	6.12147	6.09975	6.53876	5.26581
SP5448_02850	10.6158	10.5002	10.2718	10.5131	10.5446	10.485	10.4247	10.4654	10.3504	10.3561	10.1418	10.5616	5.26338	10.659	10.6741	10.6472	10.5356	10.7454	10.4318	10.6843	10.5293	8.91138	8.94587	8.88516	8.85296	9.58595	9.02685	9.27727	9.02682	8.85958	9.23974	9.26094	8.86257	9.14007	8.67601	8.73316	9.11598	7.83168	8.8662	9.18583	9.18316	8.91678	10.2239	10.5092	10.4089	8.67232	8.60095	9.47405	8.53115
SP5448_02855	10.7122	10.7512	10.7064	10.4175	10.755	10.6671	10.6649	10.3971	10.6225	10.2182	10.3175	10.6727	10.5824	10.4765	10.4796	10.4053	10.4283	10.4759	10.6992	10.5462	10.7041	9.57495	7.59232	8.62283	8.38961	9.2014	8.81567	9.19643	8.63981	9.19114	7.96634	8.43361	8.06703	8.51919	8.48081	7.95424	8.93471	7.06699	8.79464	8.87245	8.95862	8.6811	10.2955	10.6938	10.6439	8.13846	8.05841	9.47089	7.97912
SP5448_02860	11.1446	10.9968	11.4218	10.7001	11.0658	11.0858	11.215	10.8154	10.9096	10.7611	10.7938	10.9929	10.5654	11.0393	10.9837	10.6402	10.698	10.8282	10.9635	11.0093	10.9649	9.35659	8.36936	8.86391	8.58114	9.25525	8.88957	9.32957	8.9576	9.3154	8.61409	8.52618	8.41932	9.58024	8.68604	8.81574	9.03567	7.96835	9.17117	9.27867	9.47004	8.69926	11.081	12.1557	11.4809	9.23901	9.19218	10.0551	9.41041
SP5448_02865	6.464	5.94589	5.99235	5.95896	6.16476	6.25586	6.21249	5.64775	6.08038	5.9816	6.23612	5.96296	11.1267	6.056	6.07475	6.09854	6.30448	6.29334	6.10907	5.78062	6.27305	6.18701	5.4164	5.39969	5.75232	5.75289	6.12478	6.51516	6.09624	6.22339	5.52653	5.41162	5.27356	5.86775	5.93192	5.4691	5.54612	5.66664	5.62248	5.57712	6.05041	5.58783	6.86161	6.91514	7.2501	5.11866	5.02507	5.54552	4.96752
SP5448_02870	8.35777	8.0711	8.02294	8.02918	8.12758	8.12408	8.25648	8.01154	8.10986	8.61387	8.37491	8.02343	6.18497	8.26319	8.32757	8.39205	8.32106	8.2649	8.32939	8.41888	8.33573	9.97292	10.1041	9.90079	9.69334	9.4221	9.68788	9.45854	10.0341	10.1504	9.57408	9.49618	9.97229	9.80644	9.93528	9.72024	9.91192	10.3185	9.8405	9.53029	9.81037	9.35505	8.74789	8.5866	8.87854	9.81541	9.76101	8.71412	9.38509
SP5448_02875	8.08514	7.73832	7.77517	7.81267	7.81055	7.85298	8.01683	7.82302	7.94749	8.16382	8.03793	7.71823	8.23547	8.03776	8.14563	8.08565	8.10008	8.09801	8.00844	8.01615	7.99354	8.34532	8.48398	8.38643	8.43981	8.22482	8.47482	8.37242	8.49221	8.27853	8.30785	8.37368	8.3273	8.4127	8.30039	8.56825	8.43526	8.44855	8.30667	8.09788	8.21026	8.35334	8.50185	8.36397	8.52862	8.84536	8.86243	8.30469	8.22345
SP5448_02880	9.78244	9.41611	9.43879	9.46361	9.3619	9.59126	9.55291	9.35976	9.51439	9.82472	9.71153	9.34439	7.90603	9.56148	9.64925	9.61223	9.66286	9.66401	9.53859	9.53252	9.5199	9.79445	9.77275	9.64888	9.56113	9.80075	9.7051	9.74876	9.73552	9.65038	9.53601	9.47298	9.69435	9.56117	9.63201	9.49978	9.77208	9.34135	9.70535	9.77657	9.92145	9.66616	10.4146	10.7245	10.4226	9.78256	9.87889	10.0252	9.71008
SP5448_02885	9.56194	9.34289	9.32237	9.28296	9.33389	9.42821	9.45798	9.23065	9.42947	9.66364	9.50866	9.26081	9.44644	9.45247	9.62249	9.52801	9.56623	9.56939	9.40247	9.3175	9.38008	9.30017	9.49506	9.40016	9.44009	9.49489	9.51796	9.63933	9.47483	9.29927	9.35216	9.26145	9.3115	9.48915	9.30195	9.39802	9.38722	9.22889	9.30008	9.59003	9.74685	9.6391	10.5834	10.518	10.607	9.84829	9.88026	10.2759	9.73221
SP5448_02890	7.50632	7.5488	8.11507	7.5543	7.44859	7.63276	7.65762	7.89367	7.98967	7.8151	7.79943	7.80451	9.43082	7.60929	7.64374	7.48685	7.54712	7.7048	8.03026	7.91035	7.77234	7.49736	6.15939	6.83199	6.60958	6.72176	6.80773	7.31385	6.82522	7.40595	6.41804	6.72073	6.79998	7.17001	6.82524	6.44235	7.35003	6.13056	7.20813	7.06713	7.12249	6.98631	7.11445	6.9989	7.31405	5.62077	5.67752	6.9401	5.31425
SP5448_02895	7.60828	7.30348	7.45294	7.21169	7.38545	7.38365	7.54649	7.26582	7.27952	7.42478	7.53303	7.35007	7.82416	7.23778	7.43696	7.47692	7.32121	7.73625	7.5352	7.4509	7.31901	7.23228	6.59599	6.30714	6.45367	6.65665	6.83926	7.29154	6.7815	7.13155	6.31379	6.24374	6.51066	7.17823	6.71593	6.25783	6.9785	6.00123	6.96909	7.35031	7.60552	7.21196	8.26719	8.09384	8.38411	6.81269	6.93385	7.9262	6.92957
SP5448_02900	7.83066	7.37135	7.19973	7.1127	7.47151	7.44791	7.48481	6.9114	6.97555	7.40371	7.51181	7.16376	7.50122	7.18841	7.46671	7.61646	7.34865	7.70257	7.49225	7.30023	7.21412	7.08567	7.033	6.73047	6.82093	6.79212	7.10985	7.4973	6.9329	7.20474	6.7091	6.68218	6.81546	7.18124	6.90163	6.78516	6.82753	6.44762	6.8669	7.50616	7.51085	7.62796	8.63688	8.5833	8.69476	7.67794	7.56722	8.46205	7.34402
SP5448_02905	9.1347	8.69697	8.74927	8.60588	8.72637	8.89856	8.93223	8.37157	8.59626	8.88002	8.87271	8.66445	7.37806	8.73749	8.96491	9.06706	8.8819	9.11963	8.84202	8.71679	8.69624	8.37184	7.98689	7.85157	8.0071	8.3327	8.32014	8.58747	8.06191	8.24433	7.80786	7.7075	7.86438	8.18869	7.86411	7.65339	8.30736	7.34548	8.07226	8.71676	8.86974	8.68332	9.96795	10.0972	9.88129	8.88771	8.93221	9.98182	8.52293
SP5448_02910	9.77417	9.47203	9.72072	9.34573	9.51101	9.77012	9.79648	9.22635	9.47407	9.7819	9.72308	9.48273	8.87053	9.53241	9.76933	9.76778	9.53803	9.74146	9.6668	9.56906	9.34698	8.88072	8.77244	8.6205	8.63722	8.98949	8.80222	9.10958	8.73511	8.90271	8.63267	8.48489	8.59053	9.02117	8.48692	8.34152	9.04036	8.41354	8.80526	9.42405	9.49625	9.05586	10.556	10.9828	10.6966	9.52753	9.64571	10.6618	9.44729
SP5448_02915	9.10776	7.49534	8.03766	10.1668	7.37018	8.3524	7.81354	10.5825	10.2939	7.82765	8.25767	7.302	9.77184	10.1408	9.37801	7.69177	11.0297	9.87527	8.98357	9.4866	10.5507	7.95452	7.57889	7.34102	7.17925	8.20185	7.35091	7.83028	7.565	8.18264	7.0421	7.13531	7.5005	8.00423	7.06327	6.96199	7.64604	7.28329	7.96089	8.95525	9.15403	8.98492	9.60786	9.95139	9.67834	8.59743	8.58464	8.87715	8.2014
SP5448_02920	8.00916	7.69505	7.83087	7.94861	7.70297	7.94181	7.86948	8.20389	8.36369	7.87499	7.77246	7.71706	7.70247	8.18251	8.16617	7.66341	8.28916	8.00768	7.76732	8.12264	8.04015	7.42694	6.60271	6.68576	6.74805	7.3534	6.61774	6.99571	6.82543	6.9766	6.36893	6.90796	6.69179	6.69952	6.70649	6.29244	6.89762	6.34888	6.86863	6.27901	6.41722	6.83915	9.12425	8.91935	8.86899	7.8162	7.75475	8.25382	7.13522
SP5448_02925	3.70095	3.30365	2.94585	3.27131	2.96919	3.12325	3.21517	3.15639	3.40716	3.28725	3.27911	3.17991	7.80508	3.37936	3.42915	3.51382	3.67799	3.4755	3.52791	3.10546	3.2506	3.89721	2.92001	3.21255	3.47617	2.93204	3.42946	3.5917	3.34985	3.64691	3.2084	2.98593	2.72378	3.44761	3.53469	2.99795	2.95846	3.37261	3.03262	3.32588	3.76747	3.00496	3.46553	3.66424	3.86381	2.10345	1.53454	2.8514	1.74158
SP5448_02930	2.70391	3.0317	3.0432	3.21105	2.75764	2.65437	3.03364	3.04764	3.30154	3.0683	2.40384	2.8	3.43703	3.08594	2.9169	2.72686	3.44438	2.92677	3.01359	2.53801	2.73397	3.16761	2.25969	2.14899	2.58719	2.74967	2.5194	3.14083	2.69266	3.17138	2.33697	2.9484	1.94932	2.56871	2.55638	2.10867	2.32577	3.45691	2.61059	2.45769	3.06412	2.29622	2.87873	2.82424	3.16181	1.56022	1.32811	2.57318	1.25265
SP5448_02935	12.3958	13.0271	12.9224	13.0235	12.716	12.2218	13.2818	13.2456	12.9203	14.2516	14.2159	12.9307	3.14541	12.4534	12.4266	12.4472	12.6205	12.4489	13.2944	12.5839	12.5341	14.0304	14.3814	14.642	14.3006	13.7171	13.9411	13.5367	14.324	14.2874	14.4479	14.5822	14.395	14.1714	14.2699	14.2421	14.1862	13.4962	14.554	13.919	14.303	13.633	11.5114	11.2979	11.5594	13.3187	13.4205	11.701	12.7309
SP5448_02980	10.3468	10.5015	10.9042	10.746	10.4709	10.8964	10.8943	11.1877	11.1612	10.802	10.9363	10.6754	12.7467	10.8556	10.6396	10.3627	10.5116	10.6584	10.7735	10.7571	10.6105	10.3205	9.79197	10.0259	9.92945	10.2081	10.0695	10.2348	10.1832	10.4145	10.094	10.3288	10.0625	9.93393	9.89149	9.63508	10.2777	9.72841	10.2709	10.2596	10.4501	9.71928	9.37459	9.01529	9.15103	9.00603	8.94546	8.90595	7.824
SP5448_02985	7.24065	6.87942	7.02144	6.9787	6.612	7.17544	6.97905	6.96635	7.3104	7.3726	7.32961	6.58384	10.8222	7.1483	7.18196	6.77576	7.30784	7.2346	7.23666	7.06949	6.95854	6.29526	6.58525	6.50229	6.71175	6.76778	6.59575	6.34982	6.36235	6.36554	6.46529	6.81743	6.6751	6.46566	6.2613	6.39091	6.25299	6.01964	6.3924	5.97811	6.10733	6.08594	8.16591	8.28132	8.21076	8.37136	8.19118	7.83164	7.18953
SP5448_02990	5.91762	5.41825	5.27824	5.48728	5.59131	5.48209	5.72888	4.9677	5.17008	5.5914	5.52009	4.41693	6.84377	5.49667	5.67676	5.53727	5.71221	5.65931	5.40645	5.34594	5.26841	4.91387	5.32046	5.1355	5.39898	5.41695	5.42979	5.30827	5.07093	4.99043	5.42947	5.16437	5.15008	5.45292	5.23355	5.39246	5.01002	4.11605	5.11332	5.35062	5.08339	4.89455	6.66962	7.03023	6.62724	6.03981	5.99948	6.94428	5.24524
SP5448_02995	7.22152	7.25266	7.40061	7.20908	7.22331	7.29696	7.29187	7.06921	7.27715	7.34073	6.8455	7.25947	5.46943	7.15342	7.14626	7.29976	7.27628	7.20877	7.37101	7.24467	7.34491	6.25038	5.63993	5.88701	6.1007	6.12064	6.07439	6.4034	5.90167	6.37244	6.17501	6.35864	5.61478	5.97223	5.87698	5.79889	5.74602	5.28204	5.76773	5.76448	6.20195	5.91141	7.55318	7.23005	7.8	6.53754	6.63326	7.16953	5.81202
SP5448_03000	5.71865	5.43654	4.5638	5.4643	5.74854	4.88479	5.1876	4.77751	4.26859	6.18001	5.61265	5.72925	7.39305	4.98943	5.22385	6.06351	5.34747	5.18585	5.02843	4.61056	4.93501	6.90047	5.95641	6.39634	8.29836	5.71918	7.47427	7.66223	6.06265	6.70509	7.17066	6.93341	5.63027	6.78748	6.57152	7.42546	6.9202	7.42464	7.57453	7.5933	7.03214	7.2751	5.09506	5.37138	5.3259	7.61511	7.51484	6.76986	7.58297
SP5448_03005	4.95303	5.13126	4.20884	5.31597	5.22701	4.76395	4.94793	4.46725	4.18957	6.15286	5.67944	5.17322	5.34632	4.70895	4.79557	5.77594	5.26877	4.74065	5.30728	4.06332	4.63089	6.67606	5.62952	6.32212	8.16387	5.68372	7.35957	7.72364	6.11724	6.47033	7.25538	7.47146	5.43091	6.45406	6.32732	7.10522	6.78176	6.47609	7.35014	6.71691	6.37184	6.51593	4.84939	5.13995	5.13777	7.3698	7.26094	6.18033	6.86974
SP5448_03010	4.78981	4.68519	4.03971	5.00315	4.81433	4.31385	4.56186	4.20193	3.98161	5.8032	5.45301	4.65885	4.99282	4.08322	4.38734	5.26073	4.73913	4.40922	4.80454	3.90646	4.38666	5.86432	5.2052	5.5731	6.78947	5.32545	6.12651	6.78325	5.43067	5.56115	6.65185	6.69968	4.88573	5.51437	5.29772	5.95518	5.53271	4.92471	5.92129	5.69547	5.40226	5.34198	3.75102	3.77381	3.78875	6.34682	6.22648	4.62978	4.57838
SP5448_03015	5.20002	5.0956	4.04557	5.1644	5.25306	4.45364	4.86559	4.2807	4.00025	5.79958	5.44597	4.78904	4.32414	4.6469	4.79776	5.62016	5.04046	4.85484	4.70348	4.06002	4.42764	6.56031	5.98274	6.13742	7.51798	5.78359	7.02258	7.22142	5.99691	6.35174	6.78957	6.69424	5.6656	6.07777	6.2311	6.80951	6.59055	6.39021	6.71914	6.94339	6.5725	6.39226	4.38504	4.40852	4.66691	6.89644	6.7978	5.57676	5.98055
SP5448_03020	5.14432	4.72699	4.0244	4.8515	4.90905	4.21233	4.47684	4.06557	3.93144	5.47324	4.99105	4.60572	4.75706	4.27958	4.57553	5.56553	4.99366	4.79901	4.43331	4.08551	4.62502	6.64758	5.87825	6.13593	7.34414	5.72174	7.0167	7.04009	5.99277	6.30993	6.4878	6.17957	5.58963	6.19916	6.36866	6.85016	6.50344	6.38561	6.63579	7.01852	6.58336	6.41913	4.22827	4.6619	4.72957	6.5093	6.5028	5.57767	5.91155
SP5448_03030	3.11464	2.33455	2.04286	2.74826	2.37622	2.63603	2.51915	1.97983	2.53899	2.86236	2.69684	2.29437	4.57873	2.15662	2.93447	2.4676	3.25359	2.84267	3.0819	2.65125	2.43587	3.75684	2.4202	2.86444	3.68626	3.12143	3.48902	2.90187	3.14852	2.97915	3.16721	3.20533	2.445	2.85382	3.38076	3.39761	2.66718	3.33266	2.81497	3.35627	3.42443	3.09144	2.10946	2.30438	2.41391	1.83382	2.02724	2.33342	1.66034
SP5448_03035	3.60394	3.08331	2.47902	3.11766	3.04693	2.23532	2.77815	2.35972	2.20911	4.09444	3.03393	2.69291	2.60064	2.64295	2.94607	3.77777	3.25716	2.86922	2.78641	2.47132	2.7884	4.62759	5.07088	4.77504	5.26714	5.40623	5.25552	4.37691	4.77653	4.52382	4.80532	4.77728	4.78431	4.55178	4.46836	4.65129	4.40846	4.18913	4.67858	4.43822	4.50071	3.83548	2.17058	2.29751	2.08662	4.0769	3.92759	3.30284	2.98181
SP5448_03040	2.60014	2.76933	2.09259	2.53829	2.10844	1.75614	2.29122	1.75633	1.79846	3.14824	2.38749	1.58991	2.97332	1.81671	2.33789	3.01649	2.61278	2.32344	2.23009	1.69832	1.94446	3.55852	3.99347	3.50876	4.4438	4.33204	4.11884	3.87086	3.76175	3.39457	3.93225	3.96397	3.86498	3.11745	4.01318	4.18088	3.50844	3.1901	3.63794	3.53694	3.42638	3.33336	1.76348	1.50209	1.44641	3.67712	3.559	2.73937	2.20204
SP5448_03045	3.66835	3.3441	2.72803	3.42943	3.27888	2.87611	3.39959	2.5458	2.53675	4.16112	3.28117	2.86279	2.41033	3.02078	3.16762	4.06439	3.48961	3.24687	2.97583	3.01545	2.65189	4.93912	5.58849	5.26813	6.07416	5.89354	5.87808	4.96421	5.46494	4.90073	5.1735	5.15043	5.29132	5.00225	5.3671	5.23347	5.1629	5.10453	5.45643	4.74393	4.81756	4.45917	2.38476	2.40396	2.42923	4.1592	4.039	3.38854	3.3156
SP5448_03050	4.26192	4.03318	3.49845	4.30613	4.10548	3.65993	4.50012	3.47556	3.43603	5.09845	4.69892	3.79359	3.40529	3.79323	4.16591	4.54905	4.10757	4.27653	4.53717	4.30436	3.88907	4.72361	4.16388	4.3503	4.81987	4.98605	4.74511	4.52131	4.52811	4.56573	4.42537	4.57953	4.77717	4.98732	4.48947	4.94747	4.52691	3.74755	4.40652	4.24712	4.24266	4.38138	4.32238	3.67265	4.40002	4.95361	5.11791	4.80724	4.04281
SP5448_03055	5.36127	5.01507	4.45229	5.16434	5.05387	4.29697	5.29351	4.34416	3.94569	5.82019	5.37228	4.65823	4.29537	4.67969	4.9141	5.54296	5.05919	5.0293	5.20572	4.67258	4.68504	5.27582	5.60047	5.20559	5.42303	5.84053	5.57806	5.25906	5.11057	5.20622	5.31475	5.352	5.31611	5.71208	5.33371	5.35429	5.29659	4.72426	5.35725	5.28697	5.53878	5.2655	5.18252	5.24237	5.3244	5.92605	5.88619	5.70926	5.26572
SP5448_03060	4.89347	4.37919	4.2833	4.48935	4.53774	4.00733	4.46867	3.93223	3.52087	5.36174	4.68706	4.28247	5.01564	4.09281	4.32755	5.24671	4.51315	4.65724	4.76248	4.21518	4.2968	4.87796	5.17757	4.98186	5.19603	5.406	5.13112	4.87692	5.01671	4.89747	4.71991	4.87179	4.96769	4.94794	5.10609	4.77859	4.9418	4.1707	4.94814	4.99765	5.17896	4.93327	4.22199	4.20689	4.38584	4.73469	4.67347	4.64871	4.17118
SP5448_03065	5.51385	5.02816	4.5207	4.9602	4.91641	4.39322	5.1254	4.28778	3.99134	5.88873	4.99881	4.76433	4.29908	4.61703	5.0422	5.83615	5.17413	5.29916	5.21415	4.75849	4.78646	6.08276	6.43554	6.41582	6.42022	6.42311	6.41836	5.92446	6.23128	6.13469	5.99716	6.15601	6.26897	6.27617	6.13083	6.21154	6.24438	5.8065	6.09249	6.2629	6.44091	6.09108	4.50862	4.71495	4.73939	5.20334	5.09552	5.10271	4.53847
SP5448_03070	5.69615	4.97905	4.96024	5.09286	4.98821	5.16624	5.37637	4.4873	4.66426	5.4931	5.17786	4.05982	5.0793	5.15686	5.51109	5.48138	5.48848	5.49166	5.11946	5.18331	4.90489	5.31494	5.23186	5.18791	5.51622	5.65288	5.73342	5.39739	5.21444	5.17963	5.28243	5.20542	5.12663	6.11936	5.254	5.48145	5.29251	5.1201	5.48066	5.51556	5.50162	5.16975	6.34898	7.15959	6.41171	5.86879	5.88662	6.65704	5.55562
SP5448_03075	7.40008	6.97919	7.00554	6.88181	7.02408	6.98294	7.28925	6.82535	6.85629	7.71997	7.1529	6.76397	5.27556	7.14194	7.34852	7.3967	7.31947	7.32982	7.28763	7.25391	7.0801	7.56688	7.82657	7.75606	7.80677	7.80315	7.78842	7.59918	7.78332	7.57301	7.57144	7.50347	7.64149	7.80782	7.44797	7.6187	7.7423	7.1643	7.5421	7.76637	7.86658	7.62707	8.007	8.11934	7.93588	7.88732	7.94183	8.23542	7.54982
SP5448_03080	8.63561	8.16493	8.30001	8.4146	8.11975	8.47693	8.52796	8.14497	8.35963	8.80104	8.39859	7.97556	7.23408	8.33406	8.51095	8.35628	8.37416	8.53208	8.34	8.5491	8.21209	8.47746	8.49561	8.40968	8.58799	8.79833	8.59268	8.43985	8.41512	8.24454	8.34088	8.33333	8.45765	8.62607	8.20388	8.27989	8.5003	7.80237	8.31326	8.46161	8.59957	8.46605	9.29584	9.65542	9.08498	8.81958	8.87006	9.52605	8.64998
SP5448_03085	8.13498	7.70108	8.46003	7.59611	7.45198	8.05581	7.83287	7.588	7.69207	8.11003	7.91479	7.84157	8.3535	7.54664	7.71482	7.60608	7.7041	7.88388	7.9772	7.91381	7.63229	7.38122	7.50057	7.49123	7.5134	7.51443	7.32636	7.29194	7.0556	7.19132	7.3935	7.32516	7.48499	7.47691	7.29473	7.12352	7.47123	7.0994	7.48271	7.43914	7.61811	7.24749	8.10757	8.78833	8.14403	7.85426	7.93018	8.52847	6.9718
SP5448_03090	7.83934	7.84726	7.41243	7.70479	7.88527	7.68419	7.52004	7.38996	7.21348	6.63058	7.1541	7.62424	7.90649	7.8482	8.0807	8.06423	7.78769	7.65773	8.06595	7.83217	7.826	4.75705	5.28715	5.19479	5.36815	6.14525	5.22569	5.79005	5.3422	5.26454	5.53476	5.6449	5.04973	5.8349	5.17362	4.95393	5.34059	4.56643	4.47793	6.5056	6.88618	6.44325	6.89989	7.20864	6.75438	5.31246	5.52622	6.86991	5.12394
SP5448_03095	7.51456	7.31784	6.89118	7.64401	7.41817	7.46566	6.80207	7.01836	6.97921	6.44504	5.84727	7.15635	7.77984	7.59273	7.63352	7.80109	7.57395	7.36768	7.67046	7.59718	7.56489	5.10803	4.56689	4.83563	4.84394	5.8796	4.98647	5.10564	5.04539	4.84066	5.06337	5.22565	4.32081	5.10637	4.80171	4.67883	5.14407	3.46004	4.68681	5.80919	6.12844	5.73953	6.68267	6.91577	6.31446	4.65153	4.70802	6.4717	4.39417
SP5448_03105	9.49441	9.68721	10	9.44258	9.6448	9.45084	9.88229	9.98785	9.98265	9.73288	9.586	9.50618	7.45729	9.94226	9.95262	9.75837	9.95802	9.68452	10.0337	9.96113	9.88418	8.51566	7.77915	8.02893	8.03706	8.96923	8.69827	8.55541	8.36634	8.59234	8.25403	8.14298	7.85312	8.55751	8.17526	7.49964	8.72666	6.39944	8.5713	8.54051	8.22173	7.7037	9.23115	8.7599	9.53897	7.00591	7.00002	8.11781	7.07523
SP5448_03110	9.4066	9.42853	9.29626	9.16594	9.32084	9.01499	9.38998	9.37824	9.45148	8.98579	9.08394	8.87722	9.84091	9.32189	9.19615	9.12491	9.31616	9.02554	9.40822	9.21752	9.20737	7.35973	6.59677	7.00339	7.18289	7.90078	7.75842	7.62255	7.2033	7.28929	7.31395	7.3068	6.86738	7.66442	7.35846	7.22119	7.43448	5.55094	7.1693	7.01346	6.89499	6.89987	9.32824	8.74369	9.22879	6.80866	6.74465	7.78178	6.77962
SP5448_03115	7.32968	7.1072	6.95377	7.22495	7.18131	7.09475	7.22583	7.14831	7.00396	7.19217	7.02832	6.8129	9.19479	7.08413	6.88858	6.76427	6.81634	6.95567	6.89631	7.18083	6.95777	5.17594	5.21637	5.62091	5.40415	5.31871	5.09091	4.85118	5.03772	5.29211	5.11837	5.40713	5.28986	5.63431	4.89429	5.23931	4.94011	4.93278	5.30567	4.44506	5.06985	4.95697	6.61674	7.0208	6.68259	6.25792	6.42448	6.75149	5.77403
SP5448_03120	7.28083	7.289	6.68603	6.89144	7.15253	6.67674	6.98959	6.67062	6.69076	6.67403	6.61754	6.46859	7.0428	7.11255	6.86814	6.6891	7.02697	6.49547	6.75925	7.25884	6.90278	5.3459	4.93484	5.28195	5.42161	5.24189	5.39195	5.11642	5.17032	5.56061	5.1084	5.45698	5.07815	5.95795	5.46727	5.73936	5.31691	5.44058	5.27184	5.21702	5.31734	5.10432	7.56395	7.39075	7.22997	7.23104	7.30977	7.69492	7.01893
SP5448_03125	8.1636	7.84606	7.51201	7.61101	7.84173	7.36921	7.74507	7.3914	7.33904	7.66382	7.25504	7.46657	6.8042	7.78752	7.90363	7.95967	7.95262	7.70003	7.76137	7.93088	7.75507	6.03318	5.95768	6.33547	6.26286	6.43445	6.41104	6.61091	6.08198	6.18496	6.13819	6.10405	5.92413	6.64397	6.22421	6.35686	6.36116	6.27832	6.2321	6.33566	6.56405	6.15923	8.12539	8.23443	8.02439	7.46584	7.56252	8.13681	6.91114
SP5448_03130	3.25644	3.01302	3.17778	3.23059	3.24427	2.85975	3.2971	3.06376	3.17314	4.1504	2.94502	2.71762	7.77175	2.98048	3.11964	3.05496	3.58389	2.96004	3.69451	3.05496	3.50248	4.12149	3.46851	3.54547	3.92637	3.3377	3.77083	4.75192	3.82988	4.04435	3.74801	3.90259	3.37516	3.51794	3.4992	3.39581	3.45174	3.69567	3.39855	4.21138	4.68418	3.92837	2.9736	2.40936	3.19016	2.21981	2.21053	2.78586	2.18906
SP5448_03135	3.58496	3.27696	3.43217	3.75618	3.37348	3.30449	3.80998	3.18431	3.1215	4.35219	3.43014	3.20292	3.06	3.49611	3.13892	3.50414	3.55396	3.21168	3.82068	3.48791	3.89418	4.37643	3.73924	3.49761	3.92567	3.61581	3.84947	4.59221	3.99747	3.97229	3.66404	3.63139	3.61117	4.23749	3.78539	3.28734	3.64681	3.82783	3.73899	4.47405	4.8147	4.27309	3.01544	3.62135	3.28709	2.80901	2.89185	3.46913	2.45691
SP5448_03140	4.09067	3.69599	3.66944	3.61541	3.49614	3.42217	3.93763	3.54758	3.46628	4.42067	3.54497	3.20152	3.26365	3.46899	3.79585	3.83157	4.08904	3.55154	4.00281	3.58226	4.00498	4.55391	4.02918	4.09615	4.36955	3.83366	4.70396	5.12011	4.19197	4.51458	4.26457	3.90489	3.81443	4.07752	4.23063	4.29422	4.22111	3.99626	4.0382	5.17693	5.35811	4.81305	3.99706	4.05702	4.20802	3.75907	3.79376	4.16917	3.333
SP5448_03145	4.54565	3.97509	4.06254	4.0273	4.19845	3.62296	4.17074	3.87954	3.66514	4.74979	3.93168	3.31517	3.68687	3.83003	4.15729	4.19789	4.47121	3.79886	4.5566	4.227	4.39602	4.63629	4.24983	4.70537	4.8585	4.27979	4.94041	5.3289	4.56159	4.73413	4.6439	4.3548	4.27031	4.43546	4.73286	4.83531	4.30478	4.18783	4.15606	5.2291	5.43074	5.27674	4.568	4.41912	4.64211	4.21897	4.20791	4.43894	3.63894
SP5448_03150	4.86381	4.1011	4.51476	4.47368	4.08073	4.11507	4.5723	4.19018	4.24391	5.20632	4.28052	3.89498	4.03154	4.28376	4.54095	4.83353	4.76662	4.25621	4.73327	4.45106	4.8272	5.30176	4.89245	4.90054	5.18419	4.68861	5.49533	5.64418	4.87989	5.16191	4.83738	4.63213	4.61932	5.19737	5.18873	4.57782	4.80358	5.31231	5.01998	6.16545	6.00886	5.74678	4.48418	5.12826	4.85919	4.64893	4.73945	4.77109	4.40664
SP5448_03155	5.01026	4.43748	4.65798	4.85854	4.6831	4.53967	5.0299	4.64451	4.71946	5.38115	4.65227	4.40725	4.37113	4.94408	4.79846	4.78237	4.98667	4.72176	5.03664	4.71586	5.10925	5.625	4.92008	5.22083	5.40727	4.83458	5.46368	5.41112	5.2028	5.32882	5.22622	4.94761	4.76522	4.79094	5.25423	4.91872	4.90039	5.0237	4.89617	5.89839	6.05352	5.78663	5.05562	4.96866	5.25943	4.97711	4.93273	5.36583	4.52301
SP5448_03160	5.18592	4.85466	5.44187	5.2395	4.81525	5.16147	5.17947	5.30877	5.3246	5.92803	5.11076	4.8838	4.70919	5.09354	5.07271	5.05823	5.53951	4.99512	5.49438	5.22828	5.36234	6.31464	5.35295	5.49208	5.84415	5.50683	5.97621	6.09282	6.01697	6.2482	5.37127	5.56809	5.2338	5.7816	5.74916	5.08837	5.64656	5.78824	5.7973	6.59408	6.60229	5.93034	5.16705	5.23529	5.48244	5.03716	5.10296	5.041	4.59106
SP5448_03165	1.10308	0.896835	1.37652	1.58547	1.19884	1.57735	1.73039	1.31211	1.54076	1.80789	1.60864	1.02475	5.13016	1.51796	1.32813	1.42617	1.532	1.38226	1.36629	1.23332	1.53443	2.46307	1.55889	1.73557	2.12723	1.94329	2.09907	1.83893	1.88267	1.66179	1.43732	1.55411	1.22675	0.823829	2.18076	1.80017	1.89014	2.24478	1.72092	1.70258	2.17517	1.2686	2.20499	2.5307	2.23977	2.41247	2.2903	2.64666	2.08344
SP5448_03170	2.39277	1.24794	1.49517	1.49776	1.88999	1.98818	1.76121	1.58355	1.84564	2.17474	2.38452	1.81349	1.49324	1.80674	1.38616	1.91399	2.34607	1.94025	2.02033	1.61004	1.81614	2.31256	2.177	2.40559	2.56929	1.95175	2.12698	1.97703	1.45936	2.30606	2.22539	2.38657	0.818554	1.86092	2.10971	1.93687	1.61167	3.01823	2.0189	2.35352	2.41003	2.32607	2.93953	2.73426	3.07451	3.20339	3.3028	3.39954	3.24583
SP5448_03175	2.33793	2.14812	1.86741	2.32971	2.28781	2.4063	2.29264	1.70107	2.07298	2.47296	2.18404	2.38088	2.10744	2.24251	2.391	2.02778	2.87407	2.32906	2.30827	1.90609	2.56649	3.50515	2.43614	2.58221	3.15089	2.58287	3.25448	2.8626	2.75571	3.04049	2.7241	2.24225	2.09472	1.57457	3.01369	2.80312	2.33811	3.74521	2.90966	3.24735	3.08243	2.4181	3.10166	3.08674	3.16528	3.34984	3.52471	3.65207	3.29089
SP5448_03180	5.93816	5.70816	5.72315	5.58812	5.71668	5.63424	5.89917	5.65584	5.87389	5.94206	5.79734	5.67524	2.34498	5.80515	6.04155	6.01334	6.02264	6.10347	5.53685	5.3941	5.62808	5.82807	5.62774	5.67653	5.7638	5.79186	5.71492	5.83871	5.70616	5.57864	5.64876	6.17757	5.51593	5.32779	5.29633	5.12701	5.17814	5.13291	5.08968	5.28295	5.44938	5.34411	7.11915	6.65932	6.91501	6.13987	6.16374	6.79955	5.6665
SP5448_03185	6.05136	5.75343	5.45174	5.43026	5.65799	5.6267	5.78372	5.39012	5.53453	5.72509	5.6004	5.22601	5.79256	5.8057	5.89391	5.92347	5.91853	5.78286	5.49911	5.13597	5.28102	5.35865	5.49892	5.42604	5.69661	5.66596	5.7256	5.85556	5.4466	5.332	5.78974	5.64095	5.32074	5.31612	5.34466	5.54082	5.16833	5.19074	4.94571	5.50001	5.55204	5.1473	7.33536	7.37012	7.30572	6.24522	6.30457	6.9485	5.73913
SP5448_03190	5.85021	5.4857	5.19556	5.24025	5.34049	5.30804	5.39936	5.06163	5.16429	5.44243	5.43273	4.75103	5.80073	5.40212	5.51983	5.65179	5.58891	5.52052	5.11305	4.75973	5.05787	4.91681	5.17182	5.0632	5.35753	5.40956	5.58903	5.50415	5.31617	4.89161	5.24735	5.18076	4.9625	4.77416	4.99678	4.8266	4.85383	4.81153	4.73201	5.30363	5.341	4.85429	6.85716	7.88874	7.3026	5.81471	5.91068	6.53929	5.47882
SP5448_03195	7.54583	7.28906	7.65949	7.46821	7.18092	7.67352	7.72975	7.56968	7.77652	8.15734	7.94796	7.25007	5.56033	7.49932	7.61085	7.4862	7.59796	7.86165	7.79669	7.92247	7.63634	8.85666	8.27201	8.20778	8.35659	8.78148	8.62302	8.79695	8.41572	8.54789	8.00224	7.96855	8.23932	8.42896	8.03099	7.83355	8.45583	7.54239	8.53548	9.39697	9.51422	9.03901	8.34252	8.51302	8.12799	8.9225	8.94114	9.11613	8.11328
SP5448_03200	7.63074	7.86072	6.96487	7.78081	7.53618	6.79361	7.5918	7.08844	6.90792	8.6173	7.86932	7.50085	7.56371	6.90968	7.16191	7.72158	7.3571	7.17878	7.8945	7.02642	7.35443	7.35144	6.19233	6.66809	7.00869	7.92775	6.87363	6.69992	6.43019	6.9583	6.75928	7.27117	6.4865	6.39524	6.72053	6.49784	6.88895	5.3315	6.84861	6.26655	6.76989	6.50527	6.42951	6.36329	6.32824	7.17257	6.74862	7.50999	6.01684
SP5448_03205	6.85892	7.23775	6.22406	7.48382	7.09976	6.36075	7.07106	6.72803	6.295	8.05328	6.82145	7.15195	7.23606	6.66701	6.84995	7.66402	7.20638	6.82523	7.21553	6.40421	6.7932	6.26065	6.16515	6.42872	6.64543	6.71883	6.65021	6.71949	6.37575	6.51376	7.35305	7.89925	6.25606	5.93786	6.23732	6.26332	6.50715	4.68525	6.06468	5.34162	5.23699	5.62235	5.89192	5.7069	6.21353	5.37604	5.30401	5.88067	4.40026
SP5448_03210	6.83626	7.11114	6.45333	7.12586	6.23652	6.08717	6.70218	5.88103	5.72347	9.92372	9.05165	6.19166	6.88413	5.79584	6.63627	8.09729	6.45764	7.17257	9.27963	6.7374	7.66039	12.0411	12.1662	11.9422	11.9907	14.2757	11.8816	12.3742	11.759	12.0024	12.1505	11.8024	11.5803	12.0498	11.5403	11.8364	12.1097	12.1397	11.9145	11.7329	12.061	11.7187	5.57778	5.24	4.62342	13.8414	13.743	11.0458	11.228
SP5448_03215	7.83535	8.28212	7.92273	8.22418	7.37792	7.2756	7.55161	6.8905	6.76771	10.46	9.85754	7.34756	6.07713	6.75038	7.79623	9.00023	7.07858	8.11799	9.75394	7.48094	8.75814	12.8879	13.6103	13.0361	12.6938	15.0338	12.6293	12.9961	12.6044	12.9112	12.8684	12.4374	12.8866	12.7743	12.3837	12.5505	13.0185	13.0719	12.8168	12.3485	12.603	12.4175	5.86829	6.48605	5.09995	14.0932	14.1582	11.6907	11.9617
SP5448_03220	6.69828	6.90188	6.50064	6.93233	5.97206	5.73264	5.86872	5.34545	5.28746	8.63605	8.19187	5.88235	7.06579	5.43571	6.28785	7.81188	5.83274	6.67407	8.19889	6.02468	7.50768	11.5808	11.7824	11.516	11.4351	13.7454	11.3519	11.6653	11.1317	11.4015	11.3515	10.8985	11.3337	11.2276	11.0885	11.2079	11.4783	11.5889	11.3587	11.1094	11.223	11.1515	4.91407	5.13547	4.02048	12.6959	12.7062	10.345	10.3011
SP5448_03225	5.87056	5.99651	5.97976	5.91554	5.08686	4.66531	4.98312	4.68744	4.35035	7.18184	6.34493	5.14303	5.60107	4.64094	6.0081	7.08542	5.22103	6.06507	7.29448	5.25497	6.78772	10.844	11.3525	11.0364	10.7391	12.6777	10.7714	11.0777	10.6402	10.6873	10.8909	10.5903	10.6627	10.7539	10.4703	10.5702	10.9597	11.0391	10.6995	10.5535	10.6132	10.3799	4.22454	4.3078	3.68778	11.8259	11.8065	9.9239	9.76366
SP5448_03230	5.91758	5.85244	5.99168	5.8447	5.10537	4.74505	5.03387	4.54729	4.13928	6.81016	5.8864	5.10714	4.97703	4.81831	6.30969	7.00519	5.14735	6.04277	7.24504	5.29803	6.78477	11.1623	11.7641	11.3942	11.0582	12.4049	10.8302	10.8133	10.9318	11.0748	10.851	10.6042	11.2195	10.7613	10.5586	10.758	10.8428	11.2623	10.7732	10.4772	10.5577	10.4097	4.43134	4.32424	3.58658	11.9389	12.0011	9.86855	10.4245
SP5448_03235	6.17911	6.38128	6.69963	6.22315	5.39246	5.1939	5.50991	5.19503	4.53497	6.97278	6.01727	5.36897	5.05385	5.46323	7.02445	7.44901	5.65835	6.44014	7.99877	5.80867	7.16447	11.032	11.9571	11.4264	11.1956	12.945	11.3189	11.2262	11.1394	11.1214	11.0854	10.7493	11.1821	11.1562	10.7978	10.9206	11.2705	11.5357	10.9402	11.2316	11.228	10.6207	4.76126	5.19331	4.03278	12.1307	12.1824	10.0141	10.931
SP5448_03240	6.65063	6.16201	6.60721	6.20152	6.42162	7.09652	6.96046	5.72748	5.70938	6.15995	6.53573	6.50594	5.64166	6.22785	6.72325	6.92739	6.10436	7.16823	6.94288	6.45785	6.2313	4.83381	4.30539	4.77486	4.53765	5.6988	4.94242	5.46356	4.60685	4.32989	4.14692	4.09264	4.05691	5.51296	4.2711	4.5094	5.05281	3.10209	5.12854	6.852	6.54659	7.0129	6.5022	5.86403	6.02317	4.79508	4.955	6.46012	4.96345
SP5448_03245	9.18173	8.9074	8.89015	8.88238	8.94165	9.3203	9.34036	8.67352	8.84254	9.09666	9.09941	8.85792	6.78367	8.98823	9.10561	9.07316	8.91333	9.21174	8.95913	8.92673	8.8409	8.06393	7.94666	7.98306	8.04939	8.26121	8.17386	8.19843	7.96316	7.81232	8.09217	8.27091	7.89279	8.16968	7.60167	8.06288	8.13524	6.37615	7.96694	8.39097	8.21844	8.57511	9.54548	9.53827	9.30624	7.74435	7.64398	9.19776	7.76689
SP5448_03250	7.27122	6.87154	7.04984	7.00268	6.71728	7.44543	7.18834	6.70407	6.88472	7.25452	7.18893	6.96345	9.05675	6.97013	7.14653	7.33925	7.11139	7.46766	7.29869	7.07408	7.06174	6.96509	6.33236	6.53479	6.65784	6.98763	6.89702	6.95322	6.72607	6.49227	6.49849	6.66552	6.46216	6.66049	6.13122	6.16705	6.7035	5.34451	6.68719	7.29637	7.35929	7.2217	7.78421	7.69606	7.68191	6.0741	6.12176	7.60622	5.95306
SP5448_03255	8.87985	8.72384	8.83629	8.77498	8.67357	9.02218	9.12873	8.60502	8.66179	9.03504	8.9306	8.79017	7.12282	8.71804	8.89145	8.92702	8.6998	9.1213	8.85585	8.75472	8.68341	7.86133	8.03419	7.9198	8.00915	8.43004	8.12849	8.35462	8.02551	7.83036	8.21505	8.15076	7.90296	8.10485	7.64121	7.67392	8.02263	6.48177	8.02685	8.50965	8.37384	8.60705	9.363	9.48405	9.39161	7.75371	7.89113	9.29361	7.97458
SP5448_03265	8.73874	8.86483	8.77674	8.82538	8.81272	8.75223	8.78109	8.99103	9.02801	8.501	8.47847	8.89979	8.9897	8.94937	8.72758	8.62577	8.78437	8.70928	8.80924	8.81388	8.87477	7.17295	6.64848	7.09427	6.97499	7.02615	7.03112	7.28466	6.95931	6.68345	6.88462	7.43923	6.76634	7.26493	6.74584	7.03332	7.03294	5.39996	7.0965	7.76646	7.74877	8.20417	9.08554	8.80744	8.83224	7.33698	7.51896	8.74803	7.5377
SP5448_03270	8.29165	8.24968	8.46454	8.54956	8.23809	8.57752	8.36565	8.39677	8.52742	8.25438	7.86183	8.25227	8.76986	8.54781	8.51821	8.43527	8.53415	8.59949	8.40539	8.43323	8.39928	6.92557	6.61474	6.59641	6.74969	7.38637	6.98562	7.27496	6.94052	6.74143	6.9434	6.62401	6.52322	7.31909	6.53649	6.41229	6.89125	5.61493	6.99567	8.09142	7.94894	7.74532	8.69829	9.30444	8.83382	7.05889	7.06346	8.54359	6.69997
SP5448_03275	1.39365	0.983647	0.929897	1.41361	0.575028	1.49986	1.08855	1.38144	1.45885	1.27393	1.5247	1.06695	8.53076	1.24343	1.43998	1.15352	1.84678	1.12719	0.922004	1.01535	1.22914	1.86094	1.02758	1.86484	1.47177	1.08206	0.94941	1.7913	1.29352	1.64469	1.55435	1.90494	1.24365	0.905558	2.02306	0	0.750242	1.27115	0.901525	1.60669	1.15505	1.18806	0.827516	1.10183	1.03949	0.627414	0.263741	0.590425	0.35095
SP5448_03280	11.3936	11.1681	11.5896	11.4375	11.0382	11.4782	11.3283	11.2592	11.4648	12.201	11.7385	11.107	1.51226	11.3006	11.3845	11.307	11.4445	11.6469	11.338	11.6128	11.2344	13.0871	12.9709	12.9376	12.9493	12.5619	12.8826	12.3977	12.9896	13.2209	12.6753	12.8966	13.2512	12.7363	13.1197	12.8847	12.7381	13.1425	12.723	12.6379	12.725	12.7969	11.7116	11.5453	11.6371	13.2327	13.1888	12.4461	12.892
SP5448_03285	9.42682	9.44829	9.04995	9.42765	9.48368	9.14224	9.71247	9.08986	9.21946	9.69353	9.79382	8.76379	11.2521	9.24294	9.21038	9.3971	9.2462	9.22122	9.33635	8.84832	9.16403	8.03428	8.02217	8.07352	8.04624	8.23652	8.07682	7.87963	7.91005	7.8692	8.16705	8.56377	7.82427	7.67938	7.79427	7.86083	7.95026	6.9886	7.67075	7.48064	7.48904	7.56315	8.93791	9.12237	9.09136	7.40755	7.16715	8.22601	7.37063
SP5448_03290	7.7294	7.49037	7.13389	7.45273	7.51782	7.16502	7.59078	6.86215	6.84545	7.71806	7.5106	6.21546	9.30683	7.33877	7.48708	7.743	7.6918	7.42979	7.24066	7.04563	7.03612	6.33815	6.5449	6.69701	6.82285	6.92951	7.05282	6.91612	6.61586	6.33786	6.80462	6.76832	6.39311	6.79241	6.5177	6.49158	6.62944	5.935	6.35845	6.5998	6.44572	5.98095	7.83333	8.43113	8.19297	6.55762	6.56301	7.06284	6.31863
SP5448_03295	8.81537	8.63187	8.49939	8.45221	8.59094	8.1683	8.68914	8.23592	8.25423	9.08006	8.52546	7.99225	7.48106	8.30657	8.38559	8.63953	8.47232	8.25571	8.37188	8.10878	8.09971	7.43356	7.33543	7.4675	7.60169	7.42968	7.34576	7.47633	7.28252	7.59249	7.63353	7.64723	7.3027	7.39292	7.12233	7.3268	7.17643	6.6581	6.94788	6.79302	6.94019	6.49838	8.52715	8.64467	8.86624	7.26937	7.27749	7.72496	6.87947
SP5448_03300	9.59184	9.43987	9.41657	9.58823	9.48839	9.88601	9.36893	9.34988	9.5218	9.29429	9.21423	9.50184	8.50921	9.65124	9.72355	9.66156	9.67913	9.85352	8.98029	8.87574	8.94461	8.30203	8.35626	8.26316	8.41888	8.67817	8.4965	8.53991	8.49673	8.13329	8.45005	8.51946	8.46427	8.51931	8.03926	8.04857	8.47146	7.0057	8.35371	7.92179	8.00538	7.93133	9.61444	9.55517	9.62212	8.14986	8.1285	9.65635	7.4995
SP5448_03305	8.738	8.50142	8.80142	8.54108	8.56729	8.67217	8.66163	8.69253	8.98763	8.62753	8.28719	8.55983	9.49644	8.69229	8.93387	9.10827	8.98173	8.94109	8.31999	8.11235	8.21921	7.43254	7.10133	7.15801	7.44396	7.51972	7.37455	7.83509	7.26772	7.40185	7.59027	7.73897	7.13493	7.03745	7.06125	6.77571	6.88384	6.35565	6.94283	6.84127	7.00077	6.8911	9.02773	9.011	9.32694	8.15676	8.00719	9.31776	7.01275
SP5448_03310	8.36837	7.94549	8.19668	7.89706	8.01123	8.23367	8.26335	7.80713	8.04506	8.27901	8.24663	7.77641	8.81919	8.07294	8.21339	8.14299	8.1761	8.3039	8.11676	7.83524	8.029	7.80909	7.67279	7.59919	7.41852	7.51423	7.69365	7.76511	7.72914	7.85168	7.26042	7.30489	7.51387	7.53235	7.41591	7.29335	7.52596	7.05243	7.46772	7.71072	7.93356	7.78701	9.24805	9.02422	9.22104	8.20472	8.19078	9.02656	7.84712
SP5448_03315	8.9592	8.54704	8.65657	8.43053	8.66029	8.83351	8.84333	8.47958	8.59677	8.83904	8.69564	8.52928	8.06201	8.73873	8.88188	8.89118	8.86087	9.00112	8.70449	8.37246	8.61051	8.25088	8.02074	7.80439	7.85231	8.0377	8.09676	8.28743	8.03323	8.28212	7.65454	7.60408	7.76237	8.03831	7.8352	7.71724	7.93977	7.37774	7.78948	8.30653	8.55682	8.4168	9.92405	9.62888	9.90511	8.75942	8.77669	9.77983	8.51534
SP5448_03320	9.48074	9.25273	9.24586	9.02028	9.28148	9.29647	9.42279	9.03322	9.16873	9.30646	9.18846	9.17792	8.84544	9.19046	9.27013	9.26292	9.2204	9.24238	9.13957	8.91956	9.07609	8.18217	7.9511	7.89658	7.94216	8.15957	8.17433	8.37243	8.105	8.35015	7.83822	7.90727	7.90315	8.02895	8.09512	7.91081	8.04469	7.57266	7.97282	8.26399	8.55753	8.37858	10.0488	10.265	10.0882	8.75174	8.70011	9.72256	8.30307
SP5448_03325	9.87063	9.61162	9.31292	9.58431	9.64141	9.57683	9.5375	9.36241	9.34697	9.27753	9.2793	8.79925	9.32488	9.63706	9.53842	9.36268	9.5522	9.52839	9.11938	9.30892	9.25111	9.01904	9.11463	8.89943	8.96026	9.08728	9.27679	9.05339	9.06831	8.88251	9.34127	9.43418	9.15186	9.07068	8.88368	8.92843	9.13677	7.99915	8.91665	8.63171	8.53467	8.34142	10.3805	10.5463	10.3578	8.74961	8.79965	9.75888	8.6219
SP5448_03330	9.70633	9.34468	8.97079	9.24341	9.3548	9.28654	9.29695	8.85071	8.92007	8.96576	9.12745	8.40075	9.43468	9.36283	9.43565	9.38963	9.46189	9.40994	8.96969	9.04076	9.0031	8.63715	9.09686	8.81977	8.99503	9.03618	9.30262	9.39887	8.92406	8.57895	9.37297	9.20434	9.00473	9.22676	8.93359	9.07655	9.01636	7.97795	8.77905	8.96277	8.87807	8.85575	10.3446	10.5482	10.3722	8.78488	8.86127	9.79874	8.58014
SP5448_03335	10.2548	10.1399	9.90599	10.0133	10.1351	10.1028	10.1055	9.89421	9.94427	9.8793	10.1357	9.86165	9.21965	10.1419	10.2739	10.2063	10.2606	10.2759	9.99753	9.7847	10.0145	9.77424	10.0736	9.72335	9.75564	9.84555	10.0368	10.1999	9.84571	9.70335	10.1206	9.98391	9.91302	9.87846	9.82766	9.6239	9.88505	8.75361	9.69617	9.90097	9.97168	9.87525	11.1205	10.9365	11.1257	9.40961	9.46566	10.6636	9.31508
SP5448_03340	11.104	10.9633	10.6482	10.7696	10.9277	10.8855	10.8482	10.5439	10.6171	10.7182	10.9684	10.6892	10.0687	10.9199	11.0028	10.9895	10.907	11.0039	10.6238	10.5695	10.6865	10.1665	10.5737	10.2384	10.2704	10.3343	10.4643	10.6251	10.2358	10.2276	10.698	10.5418	10.3971	10.4677	10.3236	10.4013	10.4724	9.17754	10.2632	10.4152	10.3901	10.5	11.2214	11.5839	11.3856	9.39834	9.4861	10.5925	9.40092
SP5448_03345	9.57836	9.42603	9.44012	9.52574	9.33359	9.62709	9.36763	9.39758	9.61292	9.73328	9.64105	9.42536	10.8246	9.65228	9.80757	10.0774	9.94549	10.1065	9.61671	9.34891	9.67998	9.26404	9.41272	9.53218	9.52356	9.52692	9.69733	9.94147	9.56984	9.36349	9.87295	9.77654	9.48221	9.40837	9.51434	9.20728	9.49197	8.1511	9.16911	9.285	9.46002	9.73688	10.5928	10.4557	10.7588	8.7667	8.76004	10.1274	8.46679
SP5448_03350	10.5546	10.5414	10.291	10.3791	10.521	10.507	10.4998	10.3126	10.3681	10.3097	10.5521	10.4237	9.69922	10.5667	10.6456	10.5949	10.5147	10.7456	10.2952	10.0869	10.3741	10.1161	10.0918	9.9086	9.90837	10.1736	10.2858	10.3914	10.1508	9.9924	10.2268	10.0581	9.9242	9.89629	9.84241	9.77349	10.1833	8.34911	9.98989	10.2649	10.2432	10.0669	11.0728	10.9753	11.2388	9.08701	9.15977	10.4175	9.142
SP5448_03355	11.1541	11.1714	10.6903	10.8625	11.0661	11.004	11.062	10.8378	10.9453	10.7173	11.1286	11.038	10.4542	11.0711	11.1063	11.1264	11.0571	11.0844	10.7882	10.6533	10.8387	9.61268	9.98424	9.93176	10.1359	9.97856	10.168	10.312	9.98265	9.73614	10.4608	10.4835	9.85744	10.1085	9.83497	10.3779	9.8468	8.20014	9.70742	9.94193	9.82795	10.4892	11.6376	10.7712	11.3497	9.37838	9.52238	10.7097	9.40138
SP5448_03360	8.66465	8.39644	8.07018	8.35502	8.35702	8.24452	8.35213	8.12658	8.21816	8.28746	8.26451	8.23999	10.9112	8.38688	8.56865	8.76802	8.6424	8.71763	8.54482	8.30355	8.49556	6.47146	6.51008	7.15347	7.00346	7.09958	6.82293	7.27553	6.93035	6.4865	6.78245	6.68827	6.57206	7.08569	6.46173	6.82988	6.96589	6.61627	6.74286	6.55801	6.65089	6.55531	8.68505	8.49923	8.44343	7.61814	7.65995	8.27354	6.8658
SP5448_03365	10.4421	10.8581	11.205	10.7293	10.6548	10.7243	11.086	11.232	11.1212	11.5854	11.4572	11.0202	8.32563	10.9848	10.7772	10.5907	10.5457	10.5647	11.3248	11.248	11.0362	12.5184	12.8163	12.8397	12.5959	12.3913	12.5601	12.1952	12.874	12.9349	12.6347	12.9702	12.9309	12.7701	12.8846	12.3846	12.5929	12.2809	12.834	12.0464	12.3923	11.7222	9.47624	10.2514	9.89512	10.904	10.7189	10.363	10.6654
SP5448_03370	7.66102	7.75336	7.85198	7.30797	7.71475	7.77935	7.85468	7.5086	7.6815	8.48113	7.9315	7.61772	11.055	7.46964	7.74369	7.75556	7.66633	7.88262	8.24801	8.10991	8.1668	8.67528	8.69498	8.52809	8.5211	8.56417	8.84899	8.52431	8.8028	8.57938	8.09255	7.94886	8.58372	8.32912	8.32457	8.17684	8.76717	8.39766	8.72933	8.46465	8.65137	8.38231	6.98854	7.20253	7.60906	7.07454	7.13078	6.17395	7.77139
SP5448_03375	8.24554	7.80268	7.81628	7.86364	7.68249	8.15044	8.18532	7.87832	8.04842	8.44986	8.42441	7.72606	7.84353	8.11798	8.24516	8.08469	8.36991	8.60125	8.10723	8.28192	8.12425	11.3115	11.1506	11.0614	11.7425	10.8064	11.8217	11.8835	11.5608	10.9073	11.5788	11.4443	10.936	10.8378	10.9608	11.5637	11.211	11.0831	11.228	11.224	10.96	10.9293	9.55473	9.24781	9.51338	11.0078	11.053	10.5875	10.9351
SP5448_03380	9.18566	9.28283	10.0729	9.75779	9.06967	9.39485	9.37776	9.97153	10.0163	9.87454	9.5822	9.74169	8.1369	9.03267	8.8597	9.20847	9.37749	9.369	10.0625	9.89363	9.82668	9.36186	8.34827	8.77975	8.54081	8.93713	8.44394	8.60941	8.5546	9.03126	8.39117	8.80266	8.61359	7.86598	8.21238	7.19165	8.72803	6.70864	8.91711	8.13163	8.05167	7.55088	7.56704	8.91747	8.19468	5.99986	5.79299	7.64404	5.7832
SP5448_03385	7.50235	7.98054	6.85582	8.31724	7.68438	6.95815	6.95337	7.39727	7.02641	6.97073	6.77061	7.66798	9.38029	7.62177	7.36527	8.54582	8.26189	7.5475	7.15168	6.59667	7.15233	6.72852	5.58258	6.32203	6.35423	5.25808	6.29771	6.76397	6.47272	6.77545	6.14428	6.21242	5.80565	5.6094	6.24133	5.52242	5.74839	5.88397	5.94034	5.51743	5.71065	5.43618	4.8056	4.99159	5.35677	2.919	2.88897	4.8972	3.26747
SP5448_03390	8.60321	8.92567	7.91908	9.25291	8.71425	7.8849	8.12005	8.81828	7.95058	7.89654	7.70653	8.71955	7.19937	8.75178	8.27912	9.12929	9.00103	8.36822	8.03112	7.50963	7.9868	7.50896	6.2725	6.94675	6.9971	5.70139	6.98474	7.45988	6.96777	7.32409	6.89324	6.90445	6.45523	6.37408	6.90743	6.37943	6.30054	7.04258	6.77455	6.76874	6.72869	6.18942	5.6919	6.02442	6.22126	3.55851	3.98977	5.42393	4.4431
SP5448_03395	6.88377	6.31444	6.55424	6.47555	6.35001	6.53314	6.4604	6.56348	6.77976	6.75601	6.65559	6.30211	8.22984	6.56123	6.60822	6.43109	6.77747	6.8058	6.5935	6.93124	6.65747	6.60071	5.9747	6.04716	6.13636	6.3156	6.32934	6.77195	6.1645	6.51457	5.89656	5.92238	5.94552	6.40733	6.17133	5.83343	6.14332	5.79925	6.32948	6.29681	6.61137	6.45446	7.56207	7.32515	7.5546	6.12118	6.08625	7.0257	6.08722
SP5448_03400	9.85098	9.36395	9.04503	10.0713	9.10913	9.31337	10.048	9.37947	8.87632	11.3838	10.6735	9.55609	6.4877	9.4163	9.79951	10.1068	9.51671	9.98312	10.2492	9.94418	9.73631	10.3409	10.9796	10.6175	10.8876	11.547	10.8352	10.5842	10.8023	10.3048	10.6775	10.6345	10.739	10.7105	10.1232	10.4726	10.4922	8.72173	10.5747	10.5316	10.6294	10.5508	8.7424	8.95145	8.38306	10.1379	10.1229	10.5399	9.68228
SP5448_03405	7.46884	7.45626	7.47308	7.55658	7.31949	7.68878	7.32021	7.28124	7.50213	6.97182	6.72282	7.24596	9.52342	7.45238	7.39378	7.25992	7.4706	7.64352	7.22576	7.20392	7.39903	5.77146	4.62122	5.31969	5.5085	6.10454	5.60464	5.8987	5.33166	5.41789	5.36621	5.71143	5.18325	5.77593	5.26075	5.02163	5.49238	3.80297	5.62582	5.32197	5.31882	5.24025	7.60035	8.02225	7.8385	4.82002	5.07593	6.48472	4.93008
SP5448_03410	7.97001	7.89322	7.53707	7.86242	7.80745	7.53579	7.81821	7.62288	7.43067	8.2827	7.98748	7.5935	7.38604	7.78958	7.9534	8.24855	8.11073	8.08336	8.06918	7.32433	7.63197	8.02059	8.11789	7.88172	8.01058	7.18719	8.36531	8.04258	8.22867	8.05887	8.0124	8.17962	8.05419	8.05966	7.94904	7.86007	8.10551	6.4795	7.94572	7.77361	7.93422	7.26212	7.74889	7.63173	7.77512	5.85054	5.98996	7.43136	6.17836
SP5448_03415	8.93785	8.57442	8.25635	8.5747	8.53645	8.05489	8.34322	8.16614	7.83899	8.91813	8.55842	8.17549	7.68142	8.56688	8.61928	8.84963	8.64815	8.76649	8.49473	7.93144	8.12997	7.67487	8.55736	8.04223	8.22884	7.37827	8.56751	8.39763	8.07782	8.01343	8.47768	8.39766	8.34754	8.26549	8.26788	8.2642	8.47933	6.51208	8.13283	7.83987	7.86382	7.53986	8.47033	8.56531	8.63302	6.55924	6.85794	7.98238	7.16555
SP5448_03420	7.89648	7.47614	7.01197	7.5907	7.47216	7.24597	7.3496	7.06756	6.7202	7.85043	7.50211	7.01399	8.38805	7.60031	7.72647	8.03488	7.87227	7.81526	7.62298	7.14819	7.2877	7.04991	7.56063	7.18395	7.47386	6.56241	7.87189	7.66428	7.35311	7.1196	7.52249	7.60629	7.46473	7.54418	7.41052	7.4377	7.46451	6.17124	7.02984	6.90834	6.96228	6.95465	7.98766	8.19123	8.2772	6.27967	6.39324	7.6325	6.36848
SP5448_03425	8.05103	7.64676	6.83118	7.50229	7.45207	7.15937	7.30959	7.05569	6.76104	7.69034	7.29616	6.87289	7.33848	7.67826	7.83716	8.08931	7.9226	7.71444	7.57525	7.28073	7.28289	7.3828	7.64795	7.41766	7.65263	6.73536	8.06042	7.61898	7.54306	7.51268	7.66599	7.66069	7.56191	7.67252	7.6569	7.86646	7.65947	6.91109	7.32701	7.3612	7.47565	7.22267	7.9943	8.24198	8.19804	6.46694	6.52094	7.64861	6.63868
SP5448_03430	8.45394	7.90473	7.32058	7.87283	7.74043	7.47043	7.71401	7.47707	7.17672	8.06989	7.76147	7.35618	7.36271	8.04614	8.10156	8.31824	8.13224	8.07999	7.80411	7.46548	7.61425	7.41752	7.92454	7.55016	7.68047	6.88241	8.05258	7.80342	7.47387	7.49551	7.76933	7.85457	7.7018	7.99768	7.5256	7.7393	8.11389	6.19862	7.46469	7.49398	7.54209	7.31153	8.7262	8.69193	8.67865	7.07706	7.16045	8.28045	7.28047
SP5448_03435	8.19293	7.6872	7.3625	7.76199	7.68114	7.48887	7.70524	7.51136	7.27974	8.11059	7.64949	7.44612	7.67275	7.85564	8.03357	8.27935	8.04783	8.15128	7.82196	7.46994	7.689	7.46401	7.72821	7.55257	7.68905	6.67837	7.98695	7.76962	7.65419	7.56081	7.65208	7.70645	7.54746	7.66498	7.52857	7.50843	7.59263	6.16842	7.31961	7.29352	7.48358	7.18498	8.19714	8.11278	8.38022	6.63228	6.73044	7.87654	6.76979
SP5448_03440	9.71733	9.46058	9.52456	9.37557	9.62505	9.47972	9.6057	9.28312	9.30968	9.36923	8.60563	9.40312	7.68655	9.47005	9.70696	9.89857	9.69165	9.72965	9.67254	9.4941	9.72799	8.91542	8.50752	8.50998	8.52235	8.45479	8.98711	8.89104	8.64469	8.81612	8.41822	8.50721	8.27552	8.59167	8.57192	8.22596	8.76756	7.31773	8.53832	8.49406	8.65058	8.23953	9.54082	9.24884	9.54358	7.84203	7.86653	9.56026	7.73281
SP5448_03445	8.0431	7.68252	7.60612	7.70322	7.73894	8.01277	7.90055	7.4358	7.51396	7.99413	8.17203	7.78635	9.66962	7.6071	7.86746	8.10689	7.79244	8.15105	8.25427	7.69578	7.96407	7.81012	7.78122	7.72177	7.84434	8.00834	7.84028	7.58053	7.94626	7.54978	7.57671	7.93914	7.76449	7.6315	7.38234	7.5059	7.62122	5.97487	7.35944	7.46041	7.70585	7.70765	7.87332	7.71141	7.65348	6.92502	7.00442	7.98563	6.30553
SP5448_03450	8.84548	8.65995	8.78483	8.63155	8.78817	8.9461	9.0202	8.5625	8.52626	9.17014	9.0303	8.73024	7.77566	8.84616	9.03141	9.15472	8.83264	9.16227	9.19499	9.01247	9.03576	8.79242	9.11851	8.78901	8.85396	9.16978	9.07065	8.84522	9.1418	8.77104	8.89999	8.98714	8.97556	8.75798	8.72874	8.58956	8.8652	7.51479	8.71871	8.77861	9.03595	8.72435	9.2573	9.00804	9.3045	8.68351	8.73941	9.64214	8.25093
SP5448_03455	7.38584	7.2172	7.30233	7.44899	7.139	7.65134	7.49291	7.331	7.4221	7.60564	7.65301	7.35581	8.95877	7.47454	7.52374	7.65593	7.36514	7.56723	7.88609	7.50618	7.73118	7.28695	7.21368	7.20861	7.40734	7.60752	7.5504	7.33471	7.46973	7.36467	7.24584	7.49915	7.27437	7.17396	7.23179	7.02329	7.10003	6.07299	6.93648	7.06861	7.35796	7.15935	7.5844	6.99883	7.51979	6.83644	6.87477	7.74797	6.00751
SP5448_03460	13.91	14.0331	14.798	14.2763	13.7544	14.0164	14.0268	14.7892	14.9307	14.5437	14.3487	13.9544	7.54111	14.1715	13.9721	13.6114	14.2647	13.8748	14.3774	14.7422	14.41	12.8762	13.1025	13.1352	12.8105	13.0755	12.6787	12.607	12.7235	12.9079	13.1108	13.3743	13.298	12.7682	12.4167	12.3629	12.9346	11.9237	12.9765	12.2844	12.4631	11.7529	13.9457	13.3241	13.7118	13.3721	13.2908	13.5024	12.2232
SP5448_03465	6.70568	5.9421	6.43298	5.71058	6.22897	5.46848	6.80516	6.33625	6.71644	6.21699	5.4402	6.15018	14.0334	6.20763	5.98322	6.28459	6.88569	6.03159	6.67535	6.83338	6.76305	7.43798	5.64171	6.26275	6.28837	5.5986	6.50771	7.63269	6.65919	7.66863	6.48837	6.55544	5.65898	6.4467	6.76783	6.23864	6.25005	7.34239	6.70004	7.79048	8.18067	7.48134	6.78088	6.74427	7.01777	5.5087	5.28602	6.19664	6.13838
SP5448_03470	9.02657	9.2959	9.62235	8.9298	9.15688	8.52185	9.35807	9.63802	9.60181	9.60913	9.00342	9.49642	6.60293	9.03877	8.77232	8.94835	9.15419	8.84112	4.46018	1.76492	1.42418	9.33225	8.29368	8.51533	8.67317	8.21496	8.44382	8.58599	8.56455	9.32171	8.37084	8.86808	8.55376	8.38031	8.44787	7.98795	8.45194	8.33533	8.79558	2.88844	1.66033	0.807812	8.44478	8.67397	8.62307	7.66449	7.78468	7.77027	7.4826
SP5448_03475	7.75707	8.10887	8.50664	7.96837	8.0049	7.69971	8.29614	8.60162	8.70895	8.44347	7.76617	8.27514	9.31707	8.05173	7.86895	8.17517	8.37396	7.96071	3.81812	1.17674	0.914485	8.44515	7.20519	7.58896	7.50038	7.47481	7.81388	8.0583	7.84421	8.5308	7.39686	7.81992	7.33394	7.49697	7.36375	6.70158	7.58361	6.90253	7.70631	2.03059	1.70995	1.037	7.72466	7.80914	7.9033	6.63837	6.59588	7.26951	6.1609
SP5448_03480	8.82194	9.09803	9.01293	8.79588	9.04248	8.37682	9.14458	9.19357	9.37681	8.94733	8.72556	9.00193	8.41333	8.96989	8.63461	8.81329	8.87314	8.53069	4.23987	2.59949	1.47308	8.17098	7.19467	7.64415	7.60329	7.47845	7.6387	7.83809	7.66247	8.28938	7.72757	8.37802	7.57785	7.7794	7.83966	7.65358	7.65109	7.11404	7.69385	2.83642	0.351991	1.5924	8.643	8.63899	8.7519	7.68478	7.41514	8.04411	7.28826
SP5448_03495	4.72846	4.08407	4.62333	3.93794	4.21655	4.01389	3.97419	3.55264	4.04456	4.43873	4.34107	4.13769	9.03576	4.81775	4.33852	3.95384	4.48453	4.2591	1.46108	0	0.370344	4.36325	4.09681	4.42925	4.64725	4.03582	4.39696	3.39843	3.8349	3.33377	4.86362	4.56734	4.44938	4.57375	4.16475	4.94854	4.54065	5.15465	4.52161	0	0	0	4.75591	3.86907	4.07023	4.59265	4.91406	5.1436	4.53506
SP5448_03500	4.05785	2.97051	3.37384	3.44911	3.38145	3.30074	3.30257	3.40952	3.33677	3.56449	3.50065	3.44858	4.09868	3.69592	3.87484	3.60608	3.8108	3.64062	2.48964	2.94464	2.5312	3.9134	3.72913	3.79425	3.98131	3.843	3.90732	2.70384	3.12787	2.8949	3.68449	4.03232	3.28874	3.44989	3.30216	3.2655	3.17827	3.44479	3.81702	4.07045	3.75196	3.79252	3.71109	3.98672	3.37628	4.05539	4.21264	4.62142	3.99381
SP5448_03505	5.14548	3.97181	4.6285	4.40932	3.88751	3.82878	4.41164	3.95795	4.15534	4.65539	4.0474	3.79255	3.60409	4.11684	4.46735	4.63829	4.63597	4.1791	7.34312	7.83455	7.7399	4.21063	4.44169	4.18089	4.62694	4.37989	4.69632	3.37743	3.61428	3.7738	4.40711	4.81112	3.86429	4.28217	4.42504	4.13155	4.2494	4.26731	4.61129	8.30757	8.63881	8.81565	4.8087	4.12064	4.13129	4.86521	5.03542	5.59994	4.99219
SP5448_03510	7.42585	6.90785	6.96586	7.03075	6.88957	6.96717	7.11398	6.63966	7.34088	7.29147	7.28818	6.88908	4.52316	6.96166	6.98339	6.92167	7.15574	7.09773	6.19159	5.52466	5.89792	7.55394	6.96772	7.20304	7.57227	6.88115	7.50087	7.71696	7.50936	7.75111	7.49258	7.53565	7.24721	7.35013	7.56993	7.60418	7.07052	7.42441	7.02779	5.70747	6.28495	5.80425	7.14279	7.56159	7.46906	6.55904	6.34588	6.65078	6.20458
SP5448_03520	11.5855	11.0818	13.0756	11.6386	11.021	11.7997	12.3464	12.6351	12.7193	12.2322	11.6062	11.9483	6.95215	12.0288	11.6892	11.1007	11.6797	11.3239	7.82084	4.3932	4.19578	12.3822	11.1198	11.959	12.2563	11.0207	12.1638	12.8458	12.3186	12.3006	12.9756	13.0156	11.3945	11.2872	11.4857	11.2532	11.3722	11.8062	12.236	6.38172	5.02913	4.27574	11.4331	10.4524	11.8563	8.82709	8.36444	9.4323	7.98333
SP5448_03525	5.12982	4.28184	4.60837	4.78226	4.12993	3.57327	5.04745	4.92486	5.23942	4.87605	4.61499	3.90438	11.7344	4.8826	4.45514	4.04262	5.00948	3.94802	4.71895	4.25369	4.97784	5.38951	5.11678	4.87861	5.32525	4.77395	4.56061	4.4076	4.58454	4.91787	5.10322	5.27162	4.86694	5.97313	4.724	4.88117	4.71654	5.45566	5.41608	6.68239	7.2377	6.47263	4.4522	4.00942	4.32022	5.12065	5.07872	5.36563	4.89624
SP5448_03530	3.03476	2.05064	2.82034	2.01438	2.30348	2.73382	2.09433	2.52662	2.00451	2.6159	2.59218	1.67832	4.42421	2.99924	2.97923	2.44899	3.23199	2.2764	5.3483	5.9557	6.00078	3.41936	2.7527	3.10193	3.8238	3.0415	2.95159	1.66173	1.73689	2.48616	3.61417	2.85833	2.89036	2.17309	1.94198	3.0129	2.77094	1.94136	3.14566	7.24858	7.62894	6.9354	4.03075	3.129	2.43804	3.99001	3.89793	4.53319	3.65791
SP5448_03535	4.12581	2.92409	3.48164	2.72452	3.7421	2.74171	2.95449	2.55974	3.10096	3.35652	3.1916	2.30885	2.67301	3.76268	3.51945	3.25003	3.87798	3.39508	6.39136	7.23624	7.02569	3.37391	4.30876	3.73337	4.5283	3.71518	4.16581	2.95256	2.14551	1.40843	3.65629	4.14205	3.27953	1.97957	3.28406	3.92932	2.62605	3.93499	3.39368	7.73104	7.58322	7.81097	4.72063	4.34483	3.34932	4.67857	4.86103	5.14707	5.19327
SP5448_03540	3.78188	2.83363	3.54115	3.44364	2.61293	2.53009	2.71358	2.67628	2.82619	3.15447	3.12215	1.94886	3.05063	3.62856	3.57404	2.99967	3.71086	2.98223	6.31362	6.82958	6.73278	3.45072	3.56722	2.79011	3.78988	3.46624	3.42355	2.32734	1.53391	2.51134	3.40035	3.52578	3.89707	3.87661	4.08846	3.34957	3.37227	4.84281	4.2153	7.96285	8.12029	7.73248	3.83781	4.34546	3.24827	4.55383	4.69442	4.85836	4.78768
SP5448_03545	3.58362	3.09474	3.31812	3.45568	2.78758	2.8287	2.81505	2.81186	2.66803	3.31732	2.87255	2.62189	3.09231	3.45865	3.2641	3.40565	3.54968	2.83824	2.59327	2.66374	2.87568	4.37504	4.53133	4.21713	4.83981	3.90381	4.19881	2.79399	2.50241	3.52617	4.51089	4.30953	4.58317	4.03944	4.76285	4.75619	3.51316	4.70033	4.52229	4.6662	5.04672	4.35938	4.24556	4.21651	3.53677	4.98437	5.08293	5.47294	5.16311
SP5448_03550	2.63988	2.22241	1.93717	2.44857	2.30348	2.36314	1.88101	2.22863	1.87884	2.71664	1.76353	1.52916	2.86545	2.41434	2.55516	2.09801	2.38836	1.56211	4.9302	5.27169	5.12344	3.71675	3.27748	3.63955	4.15511	2.93573	2.45699	2.46833	2.03945	2.83535	3.08694	3.49787	3.89213	3.3729	4.01427	2.73498	2.59118	3.38804	3.36508	6.03124	6.40653	6.42263	2.66386	4.00699	2.68274	3.69712	3.65027	3.94138	3.8362
SP5448_03560	3.78832	3.21567	3.52478	3.58462	3.30741	2.7998	3.10153	2.43277	3.05579	3.53556	3.18953	2.32984	2.43626	3.86365	3.73599	3.42446	3.80697	3.25615	6.32927	6.96291	6.64502	4.53287	4.57336	4.48171	4.863	4.06953	4.69031	3.30056	2.92481	3.79537	4.36157	4.49936	4.44081	4.07645	4.61838	4.73236	4.2142	5.30504	4.87109	7.88534	8.29294	7.96185	3.8148	4.7143	3.40481	4.70502	4.62618	5.36216	5.23665
SP5448_03565	3.74076	3.07531	3.30531	3.35016	3.36519	2.39919	3.18373	2.57002	2.48253	3.18329	3.41702	2.04291	3.87938	3.17497	3.34409	2.96985	3.55171	2.85427	6.43197	7.04961	6.99259	4.18807	4.39095	4.1678	4.60466	3.89856	3.98733	2.94904	2.82094	2.85137	3.77364	3.93125	4.42656	3.99394	3.98003	4.86204	3.7346	3.17907	3.94777	8.29845	8.34959	8.19223	3.76716	4.89281	3.60847	4.49379	4.79068	4.91689	4.75428
SP5448_03570	3.73212	2.76536	2.86904	2.74661	2.26207	2.34393	2.69725	2.37142	2.41233	2.97897	2.65618	1.79842	3.67049	3.45611	3.16039	2.89722	3.42545	2.54898	0.445662	0.229161	0.240328	3.40109	3.10683	3.25817	3.94871	3.33929	3.62049	2.89337	2.43373	2.65406	3.34219	3.64084	3.27953	3.86208	3.39719	4.21385	3.02284	3.6907	3.37346	0.545664	0.499364	0.281528	3.9656	4.30949	3.74988	4.75905	4.97087	5.02549	5.18102
SP5448_03575	3.78522	2.707	2.93314	3.1253	2.7179	2.4085	2.88617	2.62417	2.9523	3.12529	2.75692	2.15103	2.82907	3.37543	3.12761	2.91737	3.42744	2.53502	1.66873	1.38131	1.82168	3.74525	3.51154	3.23314	4.27282	3.42655	3.7323	3.39895	2.97115	3.35828	3.80952	3.87375	3.53964	3.87998	3.62036	4.04296	3.13271	4.57096	3.42209	1.82567	2.41631	1.95901	3.95609	4.03498	3.09305	4.5764	4.71675	5.27302	5.01685
SP5448_03585	4.19416	3.26328	3.34011	3.34372	3.18272	2.84551	3.44205	3.16804	3.11004	3.13752	3.30012	2.51904	2.78726	3.89762	3.23893	3.12387	3.89426	2.97229	2.82158	3.30664	3.22949	4.04884	2.98228	3.59364	4.28609	3.3687	4.20252	3.32548	3.12363	3.52328	4.22927	3.55284	3.26881	3.9457	3.93182	3.92537	3.14003	4.35306	3.39896	4.41367	4.57135	4.19265	3.94527	3.82599	2.73205	4.21558	4.20695	4.63918	4.12874
SP5448_03590	3.45225	2.40621	3.09754	3.3826	2.80432	2.73811	2.73571	2.87837	2.65374	3.02937	3.03757	2.21183	3.45948	3.29476	3.14601	2.57477	3.53931	2.98249	5.28749	5.38832	5.63641	3.69777	3.05295	2.98555	3.95487	3.27006	3.85083	3.24193	3.0483	2.84773	3.76834	3.58008	3.07569	3.25378	3.80374	4.04296	3.25473	3.50665	3.32452	7.16704	7.46311	7.28075	2.13136	2.80447	2.31547	3.45784	3.4662	4.27014	3.3346
SP5448_03595	3.53379	2.21157	2.17096	2.8725	3.16357	2.47818	2.6398	1.80125	2.39362	2.92348	2.52972	1.29458	2.81516	3.31473	2.74823	2.49083	2.96668	1.90699	1.6219	2.522	1.88966	2.96206	2.68407	2.77479	3.63293	2.758	3.06202	2.40237	2.67631	2.26279	2.32146	2.60869	2.48249	3.18772	3.20338	2.56149	2.52401	4.25203	2.00851	2.05893	2.1895	1.69004	2.49202	2.86626	2.02286	2.76969	3.03915	3.89307	3.4338
SP5448_03600	3.17344	1.34585	1.99075	2.73707	2.28161	2.11347	2.23334	1.6715	1.95367	2.35083	2.14959	1.10877	2.58954	2.64856	2.52359	2.18467	2.96165	2.08177	2.52688	3.3309	2.73431	2.33255	2.41997	2.45036	3.24391	2.55936	3.34753	2.4324	2.05227	2.13324	2.83858	2.83467	2.15265	2.97953	2.55587	3.10974	1.81623	3.42691	2.27825	3.59588	3.6773	2.55678	2.78474	2.43761	2.04324	3.40055	3.48338	3.67417	3.83831
SP5448_03605	5.92519	5.75016	6.46197	6.58949	6.02165	6.03695	5.74681	6.23658	6.39318	6.56775	6.43978	6.00118	2.42302	6.69283	6.51779	5.95714	6.78654	6.4866	5.22233	5.42397	4.80865	5.82459	5.36851	5.744	5.90356	5.99159	5.54198	5.86249	5.89471	6.13171	5.81412	6.02678	5.52841	5.54313	5.8317	5.1136	6.02003	6.4859	6.45119	4.62445	4.69798	3.11006	5.05373	5.35136	5.07451	4.83236	5.00642	5.40496	5.05929
SP5448_03610	2.5191	2.396	2.10097	2.70012	2.04088	2.19473	3.00943	3.03986	3.07319	2.20426	1.78113	2.09403	6.50593	2.2064	2.40083	2.0215	2.95824	2.36154	1.8487	2.2365	1.85038	2.93446	2.45494	2.28906	2.63389	2.40213	2.82613	3.57327	3.39162	3.35292	3.14125	3.27007	1.07379	2.06148	2.89261	2.27419	1.66416	3.12216	2.30566	2.49745	1.56124	1.45554	1.7712	2.78049	2.49462	1.98925	1.40079	2.38614	2.22355
SP5448_03620	3.87966	3.49828	3.77796	3.78167	3.38692	3.76513	4.19914	4.28742	4.43453	3.7139	3.69289	3.18662	2.50491	3.79525	3.29844	3.11467	3.85647	3.57048	3.36058	3.18148	2.95756	4.05901	3.0916	3.81126	4.49604	3.0345	4.11708	4.08237	4.27438	4.11919	4.10885	4.31921	2.66426	3.55288	3.60623	2.84407	3.55844	4.82318	3.87979	2.97924	2.90005	2.72539	3.25574	3.46805	3.22373	2.66862	2.52506	2.8514	2.76643
SP5448_03625	1.96152	0.825967	1.85151	2.24403	1.22081	1.65716	2.71511	2.83924	3.15388	1.81663	1.79636	0.946718	3.4033	1.41066	1.28001	1.3073	2.24422	1.72056	1.39819	1.40061	1.07518	2.85085	1.9821	2.2607	2.97742	1.6253	2.46163	3.02583	3.41686	2.93137	2.47835	2.48832	1.79838	2.52261	2.58694	2.04603	1.85272	3.22975	1.96162	2.12727	2.23665	1.71801	1.4007	1.5888	1.54212	0.765416	0.842269	1.34999	0.896691
SP5448_03630	6.49722	6.00943	6.26629	6.20966	6.04542	6.28466	6.60275	6.46213	6.53523	6.49694	6.93904	6.02765	1.50114	6.33499	6.30887	6.28287	6.43912	6.46037	6.27734	5.89249	6.10223	7.67527	7.63779	8.10054	8.06697	7.39901	7.8031	7.48112	8.15669	7.83933	8.10115	8.09815	7.6091	7.83663	7.6836	7.67186	8.16869	7.41503	8.01587	7.19907	7.56131	6.94011	6.3468	6.59134	6.13293	7.77498	7.69139	6.62883	6.82553
SP5448_03635	7.39915	7.07696	7.3914	7.30597	6.96001	7.09372	7.55171	7.41596	7.48009	7.73712	8.03105	6.84539	6.22613	6.89234	6.90034	6.8198	7.11047	7.17683	7.07033	6.94708	6.78313	10.0606	9.82824	10.5041	10.0778	8.93276	9.40776	8.92302	9.86663	9.89897	10.0509	9.69195	9.52665	9.62026	9.55929	9.36199	10.0559	9.27939	9.92242	8.77327	9.16304	8.16217	7.57712	7.87148	7.21249	9.67233	9.6842	8.23302	8.84207
SP5448_03645	2.26954	3.34788	3.8184	3.35563	2.98184	2.98823	3.57003	3.7232	3.93325	3.36808	3.64914	3.29518	7.12142	3.05294	2.70747	2.71624	2.93145	2.66639	2.94928	3.32114	3.06451	3.58374	3.68817	3.71307	4.29148	2.70883	3.86356	3.52054	3.72996	4.25223	4.26265	4.6476	3.96665	3.20208	3.52578	4.26155	3.10571	3.65742	3.7258	2.80826	3.64671	2.4603	1.62243	2.92735	2.47098	1.34211	1.64141	1.64963	1.84274
SP5448_03650	1.95697	1.08768	1.58687	2.07562	1.50749	1.75114	4.94842	5.17801	5.50928	1.68654	1.64961	1.00314	3.16603	1.49401	1.24789	0.962661	2.15373	1.5931	1.43489	1.30443	1.23218	2.90222	1.31883	1.98289	2.58837	1.37507	2.61171	3.75115	4.89358	4.35152	1.91215	2.28967	1.23025	2.16354	2.25025	1.92781	1.63884	3.24029	2.33223	2.18508	2.68544	1.39371	0.258219	0.758839	0.474542	0.311774	0.235898	0.237728	0.266929
SP5448_03655	1.86804	1.37399	1.87245	2.16677	0.997763	1.44237	4.84254	4.6478	4.84819	2.38801	1.96779	0.398838	1.15734	1.8874	1.60141	1.23284	2.44463	2.03244	1.06548	1.45033	0.790565	2.25431	1.46567	1.52524	2.05231	1.00768	2.01173	3.86492	4.89508	4.65543	1.73843	2.45163	1.02248	1.75288	2.17603	1.54118	1.38953	3.85087	3.4612	1.25582	2.04337	0.901127	0.201863	0.88638	0	0	0	0.18556	0.805304
SP5448_03660	1.69497	0.853119	1.51947	1.29633	0.589773	1.34874	3.98207	3.93991	4.31429	1.16028	1.07467	0.343536	0.878186	1.43803	0.913306	0.796304	2.06443	1.17162	0.896227	1.55142	0.798551	1.85366	0.777398	1.40248	2.00054	1.13398	1.97986	2.87685	3.6058	3.11243	1.61895	1.86473	1.10398	1.486	2.28969	1.29372	1.46387	2.77207	1.93911	1.33542	1.58656	1.27993	0.20434	0.717888	0.381125	0.458955	0.499489	0.503037	0.463282
SP5448_03665	0	1.7821	1.52724	0.958866	1.7187	2.17293	4.05479	3.89048	4.13966	1.98159	2.02411	0.792397	1.09229	0.828351	1.22405	1.13338	2.65151	1.83092	1.08163	2.71715	1.81394	3.05298	1.93916	1.90591	2.39393	1.8915	2.99469	3.33874	3.67472	4.0277	2.67151	2.74597	1.94292	1.89688	1.30489	2.43052	1.87168	2.43547	2.68157	3.07797	3.11345	1.58208	0.427817	1.71168	0.349793	0.748265	0.39271	1.36594	1.10128
SP5448_03670	1.77073	1.11042	1.79065	2.12548	1.49298	2.04499	3.78689	3.689	4.33156	1.87292	1.13261	0.659629	1.19169	1.19535	1.75731	0.749037	2.70555	1.38981	0.844588	1.5323	0.948505	2.35579	1.44991	2.29765	2.69158	1.68155	2.10845	3.46372	3.98576	3.7666	2.27149	2.08916	1.08848	2.28784	2.16804	2.37097	2.01187	3.22975	1.5509	2.18185	1.98377	2.10979	0.409319	1.72984	1.3587	1.19664	1.22525	1.0352	0.626943
SP5448_03675	3.32625	1.66423	1.41906	2.65903	1.23794	2.74893	4.6878	4.37808	4.85967	2.11187	1.86608	1.20287	0.937593	2.22627	1.83774	1.57617	2.68476	1.95027	1.31579	2.83585	1.11122	3.0059	1.86446	2.30923	3.5041	1.99433	3.21195	4.1756	4.99403	4.54792	3.09816	2.23973	1.42587	1.3869	3.46307	2.2943	2.05445	2.29914	3.23708	2.92994	3.16066	2.0879	0.690661	2.22093	1.20256	1.93408	1.51349	2.24526	1.23776
SP5448_03680	2.15198	1.02458	1.76325	2.07097	0.72052	1.31508	4.02093	4.06817	4.49773	2.08804	1.75059	0.696677	2.08272	1.57216	1.09294	0.855919	2.53093	1.54998	1.27517	1.88837	1.12794	2.9217	1.02175	2.22082	2.59769	1.85874	2.56718	3.31517	4.63251	4.01334	3.25411	1.96524	1.3832	2.49072	2.24543	1.517	1.70292	2.72453	2.75299	1.88978	2.64952	1.98531	0.664959	1.90952	0.949199	0.365421	0.614163	1.22517	0.789595
SP5448_03685	0	1.06654	0.883251	0.358725	0	0	3.61028	3.25683	3.55129	0.612864	0	0.196549	0.861436	0.762146	0.677549	0.192597	0.706732	0.226511	0	1.28065	0.223095	1.39914	1.1449	0.955444	0.818668	0.549153	1.45284	2.15208	3.56469	2.4801	0.487097	1.01753	0	0	0.525952	1.20998	0.39857	2.30937	0.85592	0.398449	0.65295	0.92192	0	0	0.21926	0.267026	0	0	0.598285
SP5448_03690	1.44246	1.28952	1.54144	2.01218	0.601137	1.47575	3.85575	3.87149	4.10224	1.06887	1.15489	0.411687	0.253452	0.608751	0.84089	0.788335	1.53951	1.39768	0.732154	1.23123	0.360412	2.67875	1.1592	1.87037	1.84487	1.36298	1.82997	3.10963	3.91583	3.97073	2.47082	1.45337	1.19126	1.91278	2.24256	0.801492	1.17629	3.08072	2.07277	1.73945	1.77748	1.59656	0.159382	1.07035	0.245727	0.757084	0	0.617095	0.368153
SP5448_03695	2.99227	1.51459	2.0788	2.59214	1.11307	2.00213	4.30231	4.13102	4.47013	1.97053	1.98999	1.08036	0.983852	1.6168	1.33674	0.788335	2.60766	1.05785	1.99096	1.14594	1.43443	2.6346	1.65917	2.73936	3.023	2.08494	2.18209	3.1164	4.21554	3.90573	2.19474	2.4185	0	1.62012	2.59423	2.11871	1.59689	3.23158	2.35704	2.08363	1.96862	0.814824	0	0.319026	0.273696	0.601748	0	0	0.284544
SP5448_03700	1.06846	0.991676	1.01226	1.01428	0.498451	1.75286	4.33627	4.14971	4.73809	1.54215	1.03893	0	1.30253	1.17461	0.624253	0.826997	1.22168	1.50721	1.23712	1.19607	1.41227	2.23188	0.907099	1.43113	1.99617	1.17325	2.15462	4.62024	5.60579	5.70081	1.49251	0.945091	0	1.30561	1.75868	0	1.59065	3.22323	2.77658	2.15306	2.79605	1.5288	0.457368	0.767695	0.671755	0.24324	0	0	0
SP5448_03705	0.831007	0.603899	0.643012	1.21873	0.604885	1.03352	3.30556	3.54238	3.94222	0.929828	0.85454	0.436757	0.230781	0.612537	0.596918	0.669185	1.25162	0.808139	0.816665	0.963894	0.817669	2.48252	1.02547	1.30573	1.8528	0.759642	1.81774	3.24292	4.16826	3.99288	1.37984	1.60582	0.822046	0.55032	1.3949	1.2079	0.96508	2.51054	1.21859	1.58224	1.76809	0.952223	0.160534	0.414139	0.218743	0.334285	0.0379704	0.0755817	0.257348
SP5448_03710	2.26658	1.15884	1.15258	2.22636	1.46709	1.96856	4.906	4.8352	5.43426	2.0829	1.87087	1.08907	0.629786	1.48131	1.50218	0.756573	2.42596	1.68522	1.3852	2.15396	1.14471	3.0891	1.52169	2.34499	2.76056	1.6436	2.88259	4.46362	5.67447	5.28631	2.68455	2.53126	1.61066	2.70196	3.00141	2.26429	1.78986	3.56364	3.04148	2.48718	2.67542	1.5924	0.26229	0.357974	0.481497	0.372362	0.346024	0	0.499267
SP5448_03715	2.69144	1.03514	1.44397	2.01612	1.26087	1.88326	4.69969	4.81938	5.03044	1.92264	1.64581	1.01672	1.46551	1.64484	1.21974	0.802885	2.40062	1.47124	2.47573	3.09394	2.38102	3.2609	1.954	2.36081	2.86204	1.54367	2.8196	4.34711	5.29524	5.11909	2.71359	2.7593	1.67473	2.3509	3.12926	2.02481	2.03176	3.28878	2.38473	2.87726	3.0719	2.66928	0.290121	0.432513	0.437326	0.410314	0.305121	0.527149	0.45371
SP5448_03720	2.37668	0.641264	1.19894	1.66245	1.78809	1.8548	4.44536	4.4164	4.76068	1.53347	1.83161	1.00553	1.07373	1.56449	1.25065	1.34133	2.18775	1.62602	4.42582	5.53375	4.14385	3.4101	1.99042	2.75782	2.97005	2.06976	3.25251	4.13057	5.66254	5.38371	2.40961	2.05086	2.09213	2.24801	3.38522	2.00809	1.78282	2.82181	2.57783	5.67996	6.05839	4.94202	0.560946	0.200594	0.811864	1.2653	0.896411	1.29148	1.75079
SP5448_03725	2.57371	1.4777	1.33944	1.85166	1.16485	1.94617	4.24087	4.09858	4.37065	1.76472	1.62574	1.02262	1.30644	1.46777	1.71426	1.35219	2.29128	1.64425	3.13863	4.35261	3.18463	2.63068	2.26896	2.38201	2.79743	1.59207	2.85492	3.59466	4.77377	4.63817	2.5903	2.34612	1.05622	2.44093	2.12043	2.40172	1.70001	3.46453	2.49149	3.39394	3.9659	3.52841	1.59498	1.82267	1.47757	1.99448	2.01886	2.16632	2.89267
SP5448_03730	1.98465	2.0387	2.14635	2.53885	0.638067	2.06856	4.38585	4.68141	5.01819	2.14944	1.27593	0.616405	1.41722	2.03803	1.67319	1.14865	2.67505	2.17578	4.89045	5.45701	4.85259	3.11126	2.72326	2.61943	2.90856	1.0894	3.17595	4.26092	5.49755	5.15236	2.67316	2.36659	1.61908	2.79733	3.33681	2.5352	2.03527	1.38162	3.0695	5.50883	6.12176	4.81906	1.32674	1.40985	1.13679	2.23661	2.35082	2.36055	3.19113
SP5448_03735	3.02868	2.07916	1.96495	2.3674	2.95111	2.39341	4.99917	4.89722	5.39215	2.57048	2.22881	0.718326	1.39871	2.02755	1.97985	1.72909	2.91086	1.80954	3.86126	4.41711	4.00302	3.23966	2.66796	3.16322	3.82085	2.14184	3.27882	4.02051	5.1425	4.78368	3.21507	3.09569	1.81063	3.03641	3.23684	3.12794	0.554762	5.00441	3.0288	3.30838	3.6791	4.03399	0.685838	1.28263	0.976395	2.29139	2.36096	2.51808	2.65568
SP5448_03740	3.79388	1.07331	1.83042	3.11945	1.25283	3.50165	4.42664	5.00402	5.32356	1.64904	1.00713	1.21749	1.43199	1.63545	1.77369	2.41229	2.75279	0	2.71359	1.95782	2.18383	3.21116	2.61667	3.35607	3.46186	2.17169	3.23496	3.81084	5.47402	4.79699	3.57791	3.36501	2.62093	3.44169	2.32037	3.16206	2.54003	4.64119	3.26013	1.95925	2.82051	3.32581	3.28558	0.667775	1.80084	3.1701	2.31199	3.16962	3.74901
SP5448_03745	2.98878	1.39296	1.96419	2.81884	1.92622	2.83621	4.61052	4.81068	5.23547	2.60002	2.46157	1.6762	2.63975	2.18748	1.87658	1.54099	3.11937	2.32939	2.66665	3.41834	2.72053	4.26664	2.90296	3.17729	3.90433	2.34066	4.00056	4.59652	5.79573	5.5019	3.64676	3.38112	2.46056	2.87896	3.9506	3.11837	2.79488	4.30305	3.27611	3.51821	4.18133	3.15266	1.416	1.84819	1.52352	2.08029	2.20096	2.10857	2.45584
SP5448_03750	7.56322	7.73018	8.17113	8.22854	7.95242	8.17205	7.75537	8.38501	8.25351	8.34883	8.07496	7.87954	2.12797	7.87014	7.60159	6.71311	7.46969	7.12854	8.5567	8.10818	8.88531	7.60527	7.51923	7.72119	8.0223	6.92575	7.78852	8.07657	7.85497	7.56	8.34509	8.28653	7.26399	7.16223	7.37321	7.93947	6.97565	6.29321	7.28675	7.39084	7.5134	7.89216	5.46681	5.25737	6.37772	6.33034	6.14615	5.54314	6.49266
SP5448_03755	8.81984	8.87147	8.92935	9.26829	9.23627	9.14769	8.89011	9.07566	8.94038	9.8174	9.26862	8.54267	7.47435	9.05552	8.7925	8.18637	8.59847	8.29785	9.64279	9.3094	9.73932	9.69146	9.92609	9.91306	10.3073	9.35793	10.4068	10.2492	10.3334	9.77148	10.3388	9.98466	9.81896	10.0361	10.3352	10.2654	10.0665	8.80909	10.1862	10.3456	10.5541	10.1265	6.63208	6.77359	7.43357	8.01178	7.91571	7.14064	8.08952
SP5448_03760	3.84621	3.46558	2.36035	3.69165	2.94699	3.12253	3.12433	3.14686	3.07362	2.46862	3.06191	2.54193	8.55991	3.04292	2.78025	2.05197	2.68169	3.13806	2.70445	2.64369	2.22794	3.81023	2.32288	2.81462	3.23482	2.60954	2.27146	2.87276	2.99299	2.84115	2.78644	3.0915	2.04427	2.80406	2.89942	2.54171	2.50434	3.04696	2.44921	2.34717	2.76131	2.69496	2.26048	1.0504	2.4648	1.85329	1.61437	1.62252	1.67884
SP5448_03765	9.49413	8.97593	9.05119	9.07725	8.922	8.99508	9.09183	8.7025	8.95472	9.1699	9.27434	8.81976	2.73163	9.09022	9.11048	9.30436	9.31786	9.42642	8.8223	8.54877	8.5211	10.0965	8.87411	9.57277	9.75727	8.83231	9.90878	10.0665	9.78219	10.5425	9.44626	9.60601	9.10086	9.34546	9.95519	9.67211	9.37407	10.2547	9.53446	10.0124	10.2375	9.80087	8.47982	9.1065	8.95794	7.50813	7.49049	8.10512	7.41331
SP5448_03775	7.90667	7.49302	7.80427	7.63669	8.04935	8.34203	7.51276	6.79962	7.17867	6.99769	7.29841	7.82372	8.76859	7.41206	7.66366	7.74506	7.27185	7.87299	8.64665	8.80831	8.70047	7.2013	5.3485	5.744	6.14616	7.16832	6.92185	7.04182	6.29605	6.47932	5.66093	5.49602	5.86349	7.36452	6.46471	6.01451	6.80329	4.65225	6.78171	6.44265	6.01788	6.95171	7.36932	7.44909	7.84934	5.25089	5.19936	6.57963	4.86917
SP5448_03780	11.0887	10.8763	10.7104	10.9293	10.9825	11.0604	10.8464	10.5041	10.7703	11.1196	10.9666	10.6213	8.02171	10.93	10.9074	10.9783	10.8856	10.9752	10.928	10.7395	10.8833	9.02917	8.9421	9.04923	9.40769	9.42317	9.2785	9.14815	9.33786	9.12172	9.16766	9.19492	9.15153	8.85911	8.93243	8.95287	9.04746	7.80637	9.06523	8.52781	8.76108	8.2819	10.9497	11.4471	11.0315	9.78344	9.79114	10.0069	9.29771
SP5448_03785	8.0235	8.02237	8.1444	7.90982	7.9613	8.16052	8.13117	8.09984	8.32465	8.513	8.65006	8.02348	10.7828	8.23941	8.20711	8.20991	8.28659	8.2495	8.42603	8.20073	8.36569	7.07903	7.28975	7.04803	7.00741	7.85291	7.46604	7.01588	7.49344	7.102	7.06476	7.14196	7.36107	7.47791	7.18672	7.00732	7.36684	5.83365	7.38406	7.15876	7.45795	6.79177	8.69713	8.46083	8.79268	7.29345	7.10192	7.66896	6.94714
SP5448_03795	8.57638	8.44648	8.64225	8.29071	8.43552	8.45972	8.42141	8.53569	8.77975	8.53904	8.53789	8.62256	8.28384	8.37588	8.31123	8.48928	8.36779	8.28568	8.46182	8.6146	8.57868	6.58354	6.64298	6.84247	6.66098	7.14709	6.64257	6.63008	6.70358	6.5966	6.97448	7.14052	6.81537	6.68432	6.41582	6.41817	6.9411	5.88127	6.63267	6.27736	6.34379	6.21805	8.16541	8.13071	8.483	6.71664	6.69013	7.16701	6.24482
SP5448_03800	7.06233	7.27322	6.60773	7.262	7.16689	6.55164	7.31726	6.33885	6.3446	8.65779	7.4557	6.9627	8.46453	6.53364	7.02831	7.57728	6.74285	7.07931	7.40345	5.80231	6.44081	6.13186	6.74607	6.56773	7.56121	8.14697	7.27362	6.28609	6.76852	6.4211	7.44872	7.96857	6.5411	6.20956	6.54057	6.8059	6.11683	4.49756	5.6594	5.50448	5.23794	5.46895	6.77276	6.36199	6.66594	5.3399	5.43716	6.56215	4.76926
SP5448_03805	7.32586	7.37804	7.03947	7.37074	7.22617	7.3085	7.4658	7.15017	7.43591	7.41106	7.39466	7.55434	6.92136	7.54024	7.53894	7.39408	7.39576	7.5045	7.35792	7.04349	7.22283	6.06408	6.00383	6.03364	6.22803	6.81851	6.17291	5.90146	5.93518	6.07143	6.03697	6.59418	6.15954	6.48228	6.01999	5.7512	6.49339	3.89223	6.26356	5.4365	5.30612	6.17983	8.49558	7.69502	8.4571	6.94722	6.83283	8.75934	7.02798
SP5448_03810	7.30291	7.17917	7.1722	7.39624	7.14372	7.39014	7.28299	7.00461	7.24511	7.7055	7.34498	7.15601	7.49298	7.23745	7.49567	7.65096	7.63776	7.73164	7.51809	7.26549	7.34358	7.18063	6.71845	6.69595	6.84441	7.69049	7.24591	7.08985	7.13404	6.78277	6.75679	6.82079	6.86314	7.04606	6.83154	6.37587	7.2357	5.22389	6.87888	6.9161	6.872	6.59746	7.36521	7.6052	7.45611	5.76358	5.79331	7.60859	5.67078
SP5448_03815	8.57914	8.45164	8.47407	8.61336	8.45536	8.71241	8.53331	8.27868	8.54901	8.63278	8.29836	8.42057	7.46209	8.42349	8.54539	8.61421	8.62746	8.82007	8.54208	8.26561	8.51612	7.55312	6.90911	7.10837	7.19569	7.91959	7.45093	7.52319	7.23761	7.22993	7.118	7.27585	7.04918	7.34049	6.99897	6.51089	7.46966	5.50594	7.23439	7.56171	7.60441	7.4005	8.57135	9.14817	8.90932	6.42224	6.43609	8.07864	6.47953
SP5448_03820	8.88995	8.77456	8.61116	8.83731	8.67621	8.93461	8.68546	8.33896	8.45498	8.7454	8.70022	8.57429	8.53067	8.66493	8.83653	8.9658	8.71887	9.05114	8.8187	8.40968	8.58709	7.65195	7.53524	7.53508	7.65259	8.21932	7.93219	7.84463	7.77955	7.47459	7.71298	7.71165	7.4184	7.84997	7.26483	7.30885	7.77262	6.00076	7.60175	7.59209	7.75104	7.74918	8.58631	9.03297	8.55046	6.81197	6.89808	8.26892	6.69817
SP5448_03825	8.66614	8.61394	8.95089	8.81041	8.74235	9.08941	8.88722	8.76572	8.91418	8.88137	8.79834	8.69436	8.58082	8.84333	8.92508	8.98546	8.88063	8.9834	9.00575	8.6459	8.8497	7.88207	7.46488	7.45113	7.68483	8.19833	7.93516	8.28013	7.70738	7.83735	7.83682	7.77002	7.35706	7.89834	7.51395	7.23487	7.522	6.34385	7.55077	7.85388	8.05898	7.80271	8.83032	8.06295	8.70117	7.01009	7.12046	8.45964	6.55642
SP5448_03830	9.5081	9.03773	9.08593	9.04284	9.18685	9.20155	9.18854	8.86455	8.99833	9.00691	8.77098	9.05478	8.82217	9.15835	9.22851	9.38385	9.34943	9.43462	9.10791	9.02053	9.18902	8.22543	7.7832	7.66026	7.9206	8.42487	8.19182	8.67957	8.17403	8.09878	8.20541	8.14191	7.61912	8.07674	7.69257	7.48104	7.98828	6.95809	7.83091	7.99445	8.2312	7.78737	9.76262	10.1328	9.98479	7.58347	7.68974	9.14407	7.4964
SP5448_03835	9.35465	9.24371	9.2073	9.41112	9.33154	9.90758	9.16832	9.33421	9.46509	8.52611	8.8351	9.33425	9.31078	9.7682	9.78301	9.43176	9.51093	9.68359	9.28739	9.56159	9.52857	7.27838	7.28691	7.0369	7.35109	8.01929	7.63703	8.19521	7.53975	7.43707	7.53534	7.39785	6.98546	7.54868	7.12784	7.05355	7.31824	6.5207	7.18285	7.34023	7.53099	7.26697	9.29852	9.26625	9.3291	6.85641	6.94164	8.49886	6.84301
SP5448_03840	6.97537	6.63573	6.98732	6.58199	6.75834	7.26919	7.06237	6.26682	6.33675	6.4242	6.6578	6.82052	9.45229	6.54425	6.9774	7.12083	6.53788	7.26042	6.82952	6.70231	6.46992	5.45891	4.584	4.91905	5.16183	5.71937	5.1396	5.68557	5.34691	5.25421	4.89379	4.68125	4.4281	5.46708	4.86503	4.86928	5.09059	4.87515	4.82107	5.1434	5.23889	5.40979	7.17131	6.81764	6.68964	5.36642	5.46532	7.23713	5.34986
SP5448_03845	8.25057	8.05244	7.86561	7.87588	7.91237	8.09498	7.88374	7.55651	7.8271	7.63682	7.48376	7.77103	7.05139	8.03629	7.88174	7.94106	7.94322	7.91503	7.74242	7.81984	7.82637	6.74801	5.81849	5.96906	6.20292	6.10976	5.99487	6.14633	5.99139	6.03801	6.17193	6.3286	5.65906	6.31289	5.95237	6.58346	5.86042	5.65072	6.0626	5.32459	5.00087	5.4269	7.9128	8.19834	7.87798	6.56282	6.54203	7.77907	6.14426
SP5448_03850	7.22554	7.03676	6.79661	6.83029	6.9507	7.14337	7.05335	6.77077	6.97495	6.67478	6.29812	6.82378	7.82785	7.22674	7.17938	7.13204	7.29199	7.09805	7.09452	6.73469	7.09377	5.8755	4.72559	5.53243	5.73293	5.97262	5.86795	5.93556	5.64583	5.56494	5.45035	5.79415	4.92192	5.28736	5.44026	5.20084	5.56174	4.82659	5.34256	5.08215	4.98604	5.25808	7.5593	6.90368	7.20595	5.78098	5.72016	7.35811	5.3419
SP5448_03855	6.89331	6.57921	6.6738	6.92726	6.65328	6.80454	6.525	6.41961	6.81444	6.37227	6.10062	6.00011	6.91996	6.59906	6.75124	6.62532	6.70563	6.77528	6.64316	6.86535	6.74775	5.49754	5.38767	5.84899	5.38773	5.95218	5.31901	5.66084	5.4179	5.2359	5.3405	5.45587	5.46222	5.15903	5.15002	4.79694	5.62033	4.92143	5.52318	5.80244	5.38811	5.19232	7.33783	8.34799	7.68316	5.94422	6.05929	7.29549	5.7687
SP5448_03860	2.56681	1.19795	1.71486	1.94906	1.91789	1.70525	2.06912	1.66391	2.10697	1.98208	1.8222	1.51055	6.72114	2.35479	1.73508	1.79114	2.14306	1.73387	1.78821	1.55181	2.01831	2.54614	1.23299	1.94702	1.42079	1.74311	2.43366	2.0197	2.05541	2.03364	1.69551	1.77519	1.19767	1.79807	2.11899	1.5834	1.84002	1.87719	1.50946	2.0225	2.11632	1.23889	2.53953	3.18283	2.43527	1.70794	1.9783	2.66816	1.88412
SP5448_03865	1.34826	1.10237	1.33196	1.59878	1.15799	0.987193	1.17578	1.19	1.60773	1.37019	0.981215	0.939507	1.85916	1.39655	1.33674	1.45004	1.6676	1.30823	1.23267	1.09866	1.13878	2.46879	1.47376	1.38802	2.04471	1.39504	1.76274	1.57394	1.22536	1.77515	1.39159	1.34138	1.07328	0.982587	1.54106	0.837219	0.965617	2.12339	1.33106	1.77781	2.01524	1.52375	1.84691	2.14917	1.81016	1.28148	1.19476	2.15303	1.19061
SP5448_03870	6.55341	6.44414	6.48087	6.47008	6.38775	6.59814	6.65677	6.50578	6.57671	6.78502	6.7888	6.29019	1.30253	6.72671	6.84169	6.92916	6.8495	6.7803	6.80547	6.47528	6.67765	6.62607	6.10586	6.27831	6.29896	6.71407	6.47646	6.4984	6.49857	6.40191	6.24406	6.6081	6.09742	6.4031	6.09078	6.24852	6.40261	4.94479	6.08857	6.32662	6.46723	6.22546	7.31619	7.54617	7.33512	6.50112	6.38086	7.56121	6.04248
SP5448_03875	10.3021	10.1169	10.8966	10.5996	9.90214	10.5094	11.0108	11.3272	11.4607	11.5282	10.8942	10.7254	6.49212	10.9285	10.8439	10.1224	10.5898	10.6946	10.8252	11.6856	10.9731	11.7945	11.7927	11.9037	11.6843	11.3947	11.6165	11.6858	11.6979	11.5789	11.7142	12.0095	11.7174	11.7515	11.4926	11.6069	11.5644	11.6708	11.7408	11.7608	11.7048	11.7988	10.3093	10.4826	10.12	11.2616	11.1422	11.2701	10.39
SP5448_03880	7.97512	7.6471	8.67819	8.03711	7.46	8.6976	8.4472	8.28109	8.26734	8.32555	8.12812	7.94874	11.1161	7.76889	8.08691	8.12972	8.06962	8.79827	8.62995	8.51628	7.89085	7.10159	6.89692	7.18962	6.78862	8.40912	7.19915	7.59918	7.11984	7.39929	7.00947	7.34911	7.64961	7.57529	7.11974	6.61136	7.60138	6.33429	7.56213	7.66893	7.2438	7.56964	8.29248	8.33584	7.84742	6.52026	6.54529	7.94596	6.12239
SP5448_03885	5.27431	5.16794	5.79963	5.26042	4.84524	6.09341	5.53574	5.4758	5.54585	5.50843	5.47392	5.29309	8.1882	5.13439	5.20396	5.48373	5.34058	5.87796	5.9076	5.74751	4.96529	4.61874	4.76302	4.82005	4.64664	5.5139	5.03939	5.10066	4.9526	4.68468	4.31963	4.3795	4.89265	5.0868	4.62896	4.22668	5.10817	3.54575	5.07839	5.07131	4.80905	4.8861	5.98047	6.94269	5.57693	4.37534	4.28066	5.3924	3.54019
SP5448_03890	5.45347	5.16362	6.00131	5.60959	4.638	6.26285	5.53664	5.38237	5.66011	5.74848	5.70109	5.47242	5.37257	5.3517	5.74708	5.9154	5.79141	6.29666	6.05935	6.03882	5.39484	5.19103	5.05439	4.79168	4.93886	6.01053	5.06177	5.24348	5.07872	5.09387	4.68145	5.0202	5.18888	5.61988	4.8953	4.72175	5.04528	4.35723	5.33518	5.18048	5.1692	5.30945	6.59343	7.26165	6.54653	5.29931	5.05947	6.62413	4.61876
SP5448_03895	7.46077	7.19042	7.30472	7.14256	7.12214	7.3318	7.24361	7.052	7.17301	6.94887	7.05154	7.32997	5.47789	7.19727	7.3334	7.28545	7.30179	7.494	7.15915	7.10054	7.19944	5.64067	5.27799	5.06329	5.35276	5.8559	5.32591	6.02902	5.33177	5.25931	5.34221	5.16821	5.10787	5.82288	5.1249	5.08272	5.27901	4.78107	5.30587	5.65947	5.55437	5.8911	7.46428	8.16982	7.68345	5.68562	5.73259	7.23035	5.4358
SP5448_03900	7.3682	7.04863	7.11293	6.94517	6.91475	7.24369	7.07779	6.85917	6.91417	6.89883	6.9071	7.09972	7.39012	7.13254	7.29339	7.44423	7.40917	7.54016	7.26252	6.96045	7.18587	6.11766	5.37787	5.43698	5.49644	6.22669	5.69581	6.15582	5.55949	5.41512	5.32953	5.41249	5.3481	6.03089	5.2115	5.12429	5.90728	4.74628	5.69791	5.99871	5.88343	6.0539	7.66738	8.04577	7.67635	5.76498	5.85233	7.53151	5.77639
SP5448_03905	6.82788	6.14402	6.29796	6.00525	6.27896	6.24634	6.98136	6.14332	6.62381	5.92565	6.31666	6.53746	7.2137	6.05198	6.14765	7.13131	6.71747	6.53729	6.69228	6.60083	6.85018	7.63634	5.49525	6.0496	6.62818	5.80664	6.7723	7.95386	7.40458	7.43205	6.2266	6.13275	5.66907	6.23952	6.52335	6.2018	6.47506	6.44485	6.759	7.21586	7.23092	7.1116	6.53948	6.19367	6.97287	5.92575	5.87117	7.03711	6.3674
SP5448_03910	7.69794	6.98665	7.2818	7.15931	7.36645	7.58204	7.88679	7.14887	7.48491	7.00087	7.27029	7.43421	6.56435	7.17505	7.35439	7.85027	7.56373	7.56477	7.43119	7.39636	7.44975	7.5166	5.97437	6.30999	6.85069	6.5615	7.22882	8.39731	7.86882	7.75889	6.68398	6.56887	6.29201	6.93571	6.97636	6.69741	6.65688	7.13628	6.64198	7.39828	7.34287	7.5566	7.44316	7.75465	7.90123	6.17914	6.04608	7.36918	6.57843
SP5448_03915	5.36684	4.94411	4.72461	5.07889	5.16003	4.96418	5.57841	4.97999	5.50663	4.65492	4.85777	5.17545	7.50058	5.18485	5.34581	5.84945	5.73325	5.29275	5.30404	5.05543	5.41092	5.8034	4.59458	4.79215	5.47659	4.63457	5.48052	6.66615	6.05282	6.215	5.01743	5.06726	4.54632	5.46636	5.51778	5.30349	4.74784	6.00099	4.84974	5.79425	5.89275	5.95114	5.40453	4.71365	5.76941	4.80152	4.62286	5.40442	5.27704
SP5448_03920	7.94706	7.73901	7.33842	7.85	7.60345	7.2963	7.72728	7.36897	7.38137	7.86115	7.83422	7.66785	5.33156	7.5213	7.71315	7.99926	7.99245	7.92849	7.89038	7.65356	7.82343	6.74713	6.05701	6.08209	6.33649	7.09434	6.66025	7.19769	6.71691	6.79761	6.2722	6.09071	6.16943	6.82628	6.23633	6.02818	6.48769	5.99029	6.46958	6.53402	6.58479	6.57636	7.67056	7.83961	8.00507	6.01152	6.04534	6.95746	6.211
SP5448_03925	5.27981	4.67672	4.80864	5.18038	5.33079	5.2415	5.16523	5.06494	5.60268	4.91267	4.70329	5.34403	7.65941	5.62986	5.23574	5.00853	5.33169	5.08435	5.72088	6.86165	7.39212	5.66657	4.48679	4.78108	5.36077	4.66564	5.33304	5.64824	5.58204	5.72839	5.0253	4.97645	4.60925	5.47429	5.46652	5.15599	4.61943	5.51715	4.93868	5.21228	5.51557	5.10783	5.13749	5.23574	5.47552	3.8719	3.70382	4.87232	4.17171
SP5448_03930	8.54575	8.49903	8.41478	8.48555	8.44271	8.55835	8.44287	8.63358	8.71851	8.23725	7.71696	8.69819	5.56075	8.73694	8.65244	8.60701	8.60576	8.69375	8.57284	8.82494	8.77683	6.79219	6.44674	6.54494	6.30693	7.19723	6.58728	6.74862	6.54148	6.52109	6.46114	6.70141	6.56509	6.69845	6.13132	6.18344	7.06814	5.80942	6.91334	6.11967	6.23704	6.17083	8.4628	8.73272	8.5283	5.62759	5.89129	7.37955	5.53746
SP5448_03935	9.82524	9.88261	9.95799	9.89089	9.93214	10.0159	9.8904	10.0337	10.0842	9.63817	9.6343	9.79842	8.67776	10.0298	9.98168	9.62092	9.90834	9.88269	10.0398	10.1826	10.1362	8.28999	8.67216	8.4806	8.76981	8.88395	8.90248	8.87037	8.76553	8.4115	8.94653	9.02218	8.65645	8.74753	8.23266	8.36942	8.72345	7.5364	8.6116	8.49588	8.55942	8.3017	9.48342	9.6679	9.54716	7.1155	7.3219	8.03596	7.25498
SP5448_03940	8.07633	7.87656	7.45393	7.86486	7.88409	7.65212	7.77116	7.67649	7.66015	7.53331	7.51634	7.63986	9.87463	8.07465	8.27381	8.35572	8.22554	8.13476	8.03595	7.93433	8.17905	5.68418	6.21264	6.0306	6.01332	6.69906	6.10917	6.46463	6.14991	5.8528	6.10881	5.97105	6.03139	6.08979	5.62539	5.76139	6.18925	5.39632	5.61332	5.96576	5.98011	5.7799	7.84418	8.02335	7.87077	6.41856	6.57462	7.57467	6.15059
SP5448_03945	7.68003	7.52585	7.15424	7.37599	7.50971	6.89449	7.49297	7.11221	7.4695	7.7189	7.41098	7.23911	7.88452	7.45971	7.44652	7.81055	7.88466	7.78976	7.71121	7.35161	7.44936	7.34268	7.41752	7.56019	7.78658	7.55174	7.89663	7.69556	7.70808	7.5371	7.70332	7.77341	7.16945	7.6529	7.65945	7.21038	7.85894	7.52037	7.82747	8.15241	7.95465	7.31035	7.21688	8.06497	7.30633	6.94351	7.05401	6.70516	6.8528
SP5448_03950	6.11466	5.88041	5.67662	5.88885	5.91249	5.40291	5.73673	5.40772	5.81684	6.15954	5.87631	5.63572	7.88154	5.70178	5.78387	6.10485	6.03498	6.00265	5.95497	5.7813	5.95039	5.81647	5.52607	5.796	6.252	5.65036	5.93226	6.21012	5.90379	5.82265	6.21217	6.36037	5.65182	5.41536	5.74842	5.9497	5.51597	5.67282	5.79342	5.85313	5.67166	5.65656	5.57627	5.59231	5.57318	5.26924	5.24056	5.21079	4.40896
SP5448_03955	6.42189	6.11909	5.97037	6.11711	6.23947	5.80034	6.07994	5.93678	6.34742	6.56645	5.93634	6.20665	6.04709	6.04599	6.15425	6.46638	6.52095	6.35905	6.2472	6.13422	6.38806	6.15957	5.84814	6.11581	6.27515	5.84182	5.97118	6.40196	6.15393	6.2143	6.42496	6.68713	5.89072	5.92573	5.95789	6.05105	5.86157	6.07076	5.81571	5.8146	5.91339	5.6793	6.11037	5.82685	6.30614	5.83409	5.84245	5.8858	5.38156
SP5448_03960	2.69733	2.79305	2.47944	1.01428	1.40642	1.53416	2.12954	2.49527	2.78565	1.54215	2.00484	1.86259	6.36466	0.50498	1.95885	3.28863	2.97291	2.63708	2.00582	1.44442	0.930778	3.8879	3.62977	3.58829	2.36154	1.62853	2.04916	2.85253	3.8287	2.9294	0.787023	2.84172	2.02654	1.97957	1.75868	0	2.98144	3.39644	2.77658	2.32835	2.0363	2.25427	1.08346	0	1.98734	1.5041	2.01535	1.75981	1.34895
SP5448_03970	4.60659	4.19642	3.84559	3.26645	3.04208	3.02239	4.26561	3.67588	3.96279	3.65268	3.40935	3.51129	1.25566	3.58781	3.51071	4.10075	4.23861	4.08432	4.10807	3.85566	3.75348	3.67041	3.6764	3.36414	3.432	3.61673	2.94169	2.96712	3.51308	3.46153	2.78799	3.46525	3.31972	2.22871	2.80152	2.44822	3.15699	3.51659	3.40882	3.42172	3.99036	3.82349	3.23423	3.15698	4.00368	4.48493	4.32595	4.27517	3.61358
SP5448_03975	5.43772	5.40172	5.6868	4.17782	4.26877	4.27012	5.19006	5.31469	5.42344	4.7662	4.43227	4.48227	3.59467	4.50729	4.41435	5.23119	5.36505	5.07212	5.35336	5.2696	5.24364	4.66264	4.86992	4.82631	4.51236	4.36372	4.40966	4.17467	4.89645	4.8361	4.13125	4.30253	4.30751	4.15067	4.56209	4.24881	4.3924	4.88941	4.47827	4.51171	4.57865	4.85533	4.49032	4.98497	4.91949	5.37269	5.34234	5.17624	4.4431
SP5448_03980	4.98168	4.593	4.75415	4.51094	4.7263	4.95709	4.68531	4.66066	4.84288	4.9936	5.07175	4.64373	4.3445	4.73168	4.87056	4.96357	4.86415	5.12006	4.98823	4.41602	4.83705	5.05789	5.05368	5.02593	5.22715	5.10446	5.0555	5.01865	5.13219	4.98193	4.84441	5.15294	4.97885	4.5026	4.77785	4.90119	4.45359	4.66004	4.70372	4.61989	4.7141	4.90944	5.53477	5.16615	5.7142	5.85885	5.62316	5.58512	4.67661
SP5448_03985	9.50954	9.46962	10.1035	9.5378	9.21233	9.92155	9.89556	9.78259	9.95251	9.53985	9.71874	9.44959	4.87945	9.99871	10.1705	9.3678	9.76697	9.89003	9.81427	9.7929	9.69022	6.57981	7.00973	7.24756	8.11263	7.82195	7.87279	8.65096	7.26751	6.84697	8.4096	7.93487	7.1342	6.97622	6.68755	7.25013	7.35698	6.25253	7.21201	6.90705	6.54153	6.71078	11.1408	10.5302	11.1296	8.83453	8.72735	10.0277	8.604
SP5448_03990	9.06009	8.76713	9.33487	8.82221	8.61701	9.44349	9.35227	8.95214	9.04196	9.01545	9.20022	8.82283	9.58883	9.40115	9.72351	8.98217	9.10739	9.43221	9.02592	9.09123	9.07575	6.55543	6.51898	6.69124	7.67107	7.32933	7.49554	8.05465	7.01383	6.44694	8.00012	7.71807	6.62411	6.89942	6.13718	6.76916	6.78063	5.9669	6.73404	6.58575	6.31988	6.43607	10.5342	10.0783	10.5066	8.41378	8.3587	9.79503	7.99347
SP5448_03995	10.258	9.90316	10.746	10.065	9.7711	10.53	10.5149	10.5924	10.5501	10.2007	9.98692	10.2076	9.05586	10.6081	10.5829	10.104	10.0881	10.2216	9.96253	10.7968	10.5652	7.7619	6.48919	7.57896	8.24102	8.40185	8.2622	8.77588	7.67074	7.7264	8.92463	9.16138	7.33219	7.59629	7.17743	7.71809	8.14308	6.91153	7.91554	6.93111	6.78571	7.20816	9.96754	10.0877	10.0098	7.54389	7.62921	9.17443	7.23407
SP5448_04000	13.9123	13.9776	13.9659	14.1851	13.931	13.9074	14.1527	13.8122	13.7366	14.6723	14.3093	13.8367	10.1565	13.6884	13.8502	13.9935	13.7879	14.1824	13.9339	13.6039	13.76	12.9511	12.9259	12.9811	13.0722	13.1678	13.2059	12.5636	13.0078	12.9907	13.0212	13.1359	13.1547	12.74	12.8389	12.6009	12.9709	11.287	12.8301	12.2701	12.3623	11.8395	13.1973	13.5436	13.173	12.9814	12.9073	13.1616	12.4305
SP5448_04005	11.6881	11.6446	11.2429	11.5778	11.6733	11.4662	11.6043	11.2799	11.1411	11.4891	11.5641	11.6395	13.9009	11.3581	11.5828	11.8089	11.5964	11.7973	11.5331	11.2591	11.4518	9.17807	8.79855	8.86832	9.08813	9.76757	9.20648	9.42802	8.98098	9.09404	9.23294	9.30422	9.00285	9.02795	8.70198	8.59926	9.1083	7.47244	8.78763	9.04185	9.16245	8.8543	10.9639	11.1246	11.3373	9.2018	9.17877	10.749	8.69972
SP5448_04010	11.1204	10.8536	10.7579	10.7695	10.9333	11.1671	10.9555	10.3043	10.5299	11.1359	11.2265	10.6195	11.5338	10.6153	10.8033	10.8594	10.7865	11.0867	12.1448	11.9052	12.0535	9.6106	9.56909	9.47945	9.93162	10.3518	10.1215	9.99428	9.54702	9.30161	9.84209	9.93932	9.56886	9.65432	9.16175	9.45187	9.62432	7.44686	9.51404	11.3592	11.3668	11.2857	11.923	12.1361	11.8692	10.9478	10.9273	11.9514	10.5982
SP5448_04015	8.3688	8.33091	8.72694	8.36029	8.40357	8.68332	8.59218	8.53592	8.4772	8.92987	9.02053	8.65277	10.8056	8.57034	8.56509	8.47418	8.62067	8.61676	9.16395	8.88154	9.15717	8.3554	8.29912	8.23229	8.49432	8.45401	8.56089	8.62644	8.48201	8.21816	8.95484	8.93958	8.37851	8.19697	8.04264	8.07641	8.39628	7.49739	8.29709	8.56659	8.74916	8.59451	8.04503	7.50084	8.06755	6.87373	6.74267	7.84039	6.84024
SP5448_04020	7.67474	7.3504	7.43621	7.45392	7.47565	7.71024	7.45205	7.21855	7.3856	7.69621	7.5541	7.42635	8.53203	7.43451	7.64158	7.59637	7.50804	7.80507	7.32893	7.21071	7.26871	8.2457	8.34541	8.32575	8.52874	8.37252	8.30333	7.97261	8.4549	8.07635	8.42972	8.34258	8.47098	8.20673	8.20641	8.32731	8.27993	7.7415	8.23935	7.78762	7.98097	7.87073	8.19276	8.08701	8.32954	9.21774	9.09015	8.60216	8.17495
SP5448_04025	9.13394	9.52595	9.86525	9.82807	9.46589	9.62685	9.35603	10.2229	10.3368	8.90453	8.5304	9.62133	7.44075	9.84085	9.4287	9.37092	9.73129	9.43938	9.85122	9.79122	10.05	7.88722	5.76442	7.11661	6.99404	7.874	7.4552	7.69226	6.89992	7.54448	7.18189	7.53354	6.69696	7.16333	6.84664	6.08452	7.57969	4.93944	7.45156	7.76477	7.64876	7.25264	8.82986	8.95595	9.02346	5.93159	5.98374	7.73187	5.81413
SP5448_04030	5.63519	5.76537	5.47094	5.63987	5.81365	5.50528	5.39325	5.42419	5.70676	4.49548	4.85922	5.69761	9.64343	5.8577	5.40772	5.57637	5.38409	5.26421	5.48463	5.42106	5.84307	3.96237	2.96039	3.69523	4.10445	3.609	3.74237	4.56385	3.54656	4.14631	3.984	4.05712	3.37654	3.95588	3.73517	4.27701	3.30883	3.67244	3.84803	4.46282	4.55967	4.11439	5.52175	4.90478	5.39758	2.68579	2.98327	4.92147	3.51919
SP5448_04035	5.30554	5.3343	5.82828	5.07342	5.16488	5.97838	5.23371	5.41871	5.69664	4.70613	5.34273	5.05352	5.59754	5.1903	5.34992	5.00197	5.6673	5.93934	4.99503	4.69515	4.82438	3.97423	3.11062	3.22898	3.87022	4.48704	3.7745	4.21902	3.53103	3.78561	3.39178	3.60769	3.44403	4.04853	3.62213	2.91409	3.61111	3.11425	4.02559	3.70125	3.34214	3.32629	7.42248	7.11069	7.13032	5.06487	5.1166	6.67342	4.65308
SP5448_04040	7.49578	7.45336	7.61097	7.65504	7.30018	7.58528	7.65331	7.93083	8.04023	8.0744	7.70419	7.4674	5.2884	7.81377	7.74146	7.74182	8.02953	7.98689	7.88328	7.94614	7.85639	7.91572	7.95977	8.02154	8.07955	8.02894	8.23522	8.19888	8.06877	8.02989	8.32774	8.54962	8.04198	7.60369	7.67245	7.41898	7.79944	7.57394	7.75871	7.85351	7.79876	7.49403	7.91324	8.18267	7.99773	7.08879	7.01028	7.996	6.34977
SP5448_04045	7.8176	7.60476	7.63049	7.68589	7.52079	7.75857	7.79468	7.62618	7.81894	7.97684	7.51095	7.60117	7.67645	7.87078	7.97165	7.77154	7.88297	7.9125	7.68507	7.86869	7.76325	7.41696	7.52903	7.41074	7.63635	7.46795	7.72756	7.87083	7.49135	7.33399	7.93977	8.02733	7.55555	7.38765	7.07684	7.30014	7.34537	7.02111	7.14593	7.12055	7.15255	7.08977	8.5842	8.41899	8.4431	7.42676	7.48263	8.52434	6.82215
SP5448_04050	9.43727	9.59897	9.99125	9.79689	9.42171	9.44923	9.58601	10.0672	10.1552	9.75595	9.68919	9.71338	7.65854	9.78117	9.49857	9.35471	9.61391	9.49923	9.81375	10.0214	9.86462	8.85091	9.01828	9.13674	8.96579	8.89233	8.66814	9.03319	8.7515	9.02355	9.65589	10.0758	9.15838	8.96644	9.05153	9.04069	8.58342	8.44529	8.76998	7.95587	8.10259	8.25515	9.08431	9.62835	9.62693	8.17327	8.1035	9.17555	7.94527
SP5448_04055	7.59529	7.05324	7.47267	7.12775	7.18869	7.50504	7.40348	7.13038	7.22937	7.58492	7.29363	7.16479	9.7059	7.30815	7.51923	7.33191	7.18584	7.63474	7.45284	7.61805	7.32487	7.11927	7.21605	7.25978	7.33828	7.31699	7.26516	7.21474	7.18015	7.0228	7.37155	7.55247	7.27876	7.42533	7.08511	7.21038	7.07118	6.5129	7.02863	6.61482	6.63525	6.95128	7.47809	7.22867	7.37029	7.08941	6.94365	7.65396	6.01772
SP5448_04060	3.99334	3.49884	3.38718	3.71374	3.6936	3.64693	3.79355	3.52059	3.46919	3.53794	3.45806	3.79746	7.42787	4.00362	3.98069	6.7809	6.19013	6.16363	3.64747	3.77814	3.46445	3.40565	2.49912	2.99347	3.30473	2.60954	2.92154	3.56375	2.60574	2.79707	3.29996	2.96355	2.3691	3.06436	3.25906	2.97511	4.3547	4.32193	4.2051	2.68617	2.83671	2.38179	2.50986	2.65548	2.82246	1.35089	1.44263	2.56184	1.66789
SP5448_04065	7.78747	7.52026	7.39612	7.69144	7.5838	7.66886	7.38955	7.12622	7.36996	7.09797	7.29611	6.95027	3.6314	7.58796	7.70791	7.71333	7.69183	7.81529	7.30298	7.3186	7.38808	5.43839	5.6349	5.69528	6.03099	6.43235	5.98702	6.24673	5.6115	5.06886	6.63217	6.72739	5.5429	5.64226	5.36211	5.32473	5.58173	4.73036	5.34595	5.21575	5.19646	4.94878	8.14023	8.60113	8.19005	6.86157	6.94666	7.82823	6.32634
SP5448_04070	8.9067	8.89753	8.48876	8.99124	8.96423	8.69208	8.4433	8.88299	8.80707	8.14109	7.31295	8.88426	7.621	9.1201	8.96559	9.30551	9.17937	8.84494	8.56847	8.82732	8.91212	6.99827	6.78625	6.9102	6.77287	7.38814	6.86025	7.30937	7.00602	6.75672	6.98078	7.08504	6.89106	7.03745	6.81898	6.71448	7.06114	6.77711	6.8337	7.14866	6.92849	7.34157	8.71142	8.73507	8.57517	6.67718	6.71505	8.33584	6.61242
SP5448_04075	10.5737	10.9723	10.4988	10.8134	11.1418	10.928	10.9299	10.3218	10.2673	11.1823	11.0831	11.246	8.93241	10.5768	10.7827	11.6406	10.4736	11.2206	9.93008	9.70952	9.62773	7.72037	8.09187	7.67425	7.87491	8.45761	8.10069	8.1355	8.1125	7.77903	8.00135	8.24537	8.60167	7.95407	7.55381	7.3422	8.24214	5.83896	7.86404	6.26663	6.36813	5.90655	10.3592	10.8182	10.9599	8.04228	8.10247	8.74742	7.91974
SP5448_04080	8.38366	8.42201	8.65727	8.50425	8.58534	8.61357	8.99989	8.49037	8.54177	8.99795	9.24093	8.57859	11.2801	8.46825	8.76107	9.02071	8.43618	8.80997	9.05007	8.26373	8.47551	8.47765	7.88665	8.2176	8.18423	8.35589	8.23445	8.30832	8.32598	8.46096	8.09867	8.41448	7.80103	7.88232	7.90189	7.84659	7.91888	6.72058	8.05318	7.73594	8.052	7.71979	8.77607	8.39742	8.82681	7.05506	6.97281	7.94053	6.86075
SP5448_04085	8.18756	7.97218	7.80632	7.75317	7.98734	7.94262	8.24825	7.63112	7.63345	8.28473	8.48043	8.09485	8.75461	7.75272	8.0752	8.46513	7.89835	8.14148	8.15613	7.49729	7.78471	7.59271	7.36359	7.17765	7.52313	7.5357	7.51033	7.58401	7.46383	7.56452	7.32488	7.59472	7.09308	7.37158	7.18222	7.51959	7.10565	6.01901	7.07624	7.00773	7.49656	7.63647	8.71242	8.45319	8.58851	7.30097	7.37587	8.18146	6.87164
SP5448_04090	9.90262	9.59862	9.65115	9.67454	9.64674	9.81319	9.92767	9.46027	9.49786	10.2638	9.97729	9.63324	7.97922	9.68538	9.81233	10.2152	9.86817	9.96892	9.93037	9.67213	9.53792	9.84213	9.69456	9.47894	9.77037	10.0217	9.90589	9.84939	9.7441	9.73673	9.55709	9.54471	9.49943	9.68744	9.47543	9.46819	9.59224	8.57304	9.64359	9.88573	10.0523	9.85334	10.3937	10.1681	10.1976	9.33292	9.26893	10.192	8.88274
SP5448_04095	8.29891	8.12286	8.38967	8.23157	8.05577	8.34323	8.30157	8.10735	8.27653	8.67585	8.19146	8.28492	9.84022	8.12746	8.15853	8.6733	8.3841	8.46138	8.47249	8.07234	8.21921	8.44273	7.85044	7.91399	8.15881	8.41893	8.35891	8.33272	8.24896	8.32523	7.99178	7.95314	7.85647	7.79109	7.88272	7.61851	8.00872	6.89357	7.99174	8.10126	8.48568	8.11759	8.55902	8.40966	8.56844	7.42986	7.26537	8.45001	6.43469
SP5448_04100	6.35019	5.89294	5.87843	5.81012	6.08655	5.69534	6.21868	5.7074	5.71607	6.3941	5.75123	5.86991	8.3543	5.9159	6.04649	6.33347	5.9499	5.79084	6.20366	5.84824	5.95329	5.96716	5.55342	5.56646	5.82008	5.68274	5.91163	6.46657	5.66731	5.98262	5.34791	5.39594	5.40402	5.5165	5.50199	5.23931	5.06139	5.12196	5.01172	6.10516	6.2572	5.99769	7.31735	7.1321	7.10554	6.1652	6.16726	6.82472	5.86738
SP5448_04105	5.96323	5.35266	5.54707	5.36104	5.3988	5.28516	5.59632	5.43884	5.32397	5.80589	5.27881	5.21268	6.24859	5.48827	5.52449	5.79499	5.66639	5.21812	5.79748	5.51037	5.83194	5.97017	5.15294	5.23109	5.30738	5.61256	5.82702	6.10905	5.76193	5.98502	5.02423	4.94723	5.21057	4.90376	5.25741	4.84822	4.83784	5.27908	4.72482	5.86664	6.1531	5.51099	6.17428	6.24347	6.12799	5.38625	5.00265	6.00929	4.36836
SP5448_04110	7.8408	7.78232	8.04358	7.85951	7.77003	7.89378	8.0029	7.95193	8.05726	8.00852	7.61823	7.73038	5.69739	7.87203	7.9113	7.79763	7.94569	7.9407	8.03316	7.85662	7.98326	7.43537	6.5417	7.00644	7.08027	7.30998	7.31004	7.75813	7.10318	7.26961	7.23486	7.32113	6.68277	7.051	6.75057	6.74645	6.86456	5.99017	6.77498	7.78173	7.89375	7.58091	8.07341	7.98728	8.23935	6.66667	6.59175	7.45942	6.15389
SP5448_04115	6.64425	6.27465	6.38429	6.4081	6.32838	6.60341	6.43735	6.25608	6.57814	6.47717	6.72459	6.1657	7.89058	6.58349	6.56998	6.43185	6.63917	6.76206	6.54426	6.59671	6.52073	6.00992	5.41901	5.58067	5.75721	5.97136	5.87854	6.08026	5.63442	5.82672	5.71933	5.82045	5.37914	5.67421	5.37648	5.4558	5.66022	4.9237	5.5973	6.37547	6.42301	6.29417	7.22265	7.5915	7.32602	6.0609	6.14036	6.92513	5.86259
SP5448_04125	7.1766	6.92409	6.84989	7.25245	6.74886	7.15009	6.80603	7.30289	7.35655	6.55762	6.43178	6.97216	6.35715	7.6533	7.50274	7.14709	7.37362	7.29998	6.76838	8.04142	7.40576	5.40212	5.00823	5.22132	5.41642	5.98933	5.52414	5.75553	4.99022	4.97109	5.48023	5.81689	4.82084	5.18638	4.85512	5.37906	5.6874	4.89051	4.95995	5.81507	5.59581	5.71	7.32315	8.01191	7.31947	6.39989	6.65089	7.26691	5.94405
SP5448_04130	8.44352	8.1541	7.94309	8.41089	8.34705	8.49513	7.99113	7.82034	7.86618	7.43375	7.55417	8.18152	7.44598	8.27211	8.39676	8.46499	8.30326	8.47821	8.66902	8.54453	8.63651	6.66572	6.06839	6.09514	6.39444	7.55002	6.89882	6.82894	6.4312	6.47354	6.48689	6.3115	6.17848	6.72403	6.23741	5.88859	6.78329	4.68753	6.56581	6.35826	6.37916	6.11445	7.97808	8.37139	7.94011	6.3292	6.30459	7.51401	5.97765
SP5448_04135	6.66465	6.1874	6.23885	6.39837	6.9465	6.45736	5.35241	5.52679	5.36905	4.38584	4.52571	6.55983	8.30401	6.13222	6.52353	6.85647	6.23298	6.32556	8.15223	8.56767	8.0577	5.67289	3.03563	3.54361	3.58489	4.60829	4.7503	6.03077	4.22204	5.2402	3.81161	3.32498	3.87373	6.17595	4.5994	3.42736	4.8282	3.81411	4.75896	6.07549	6.09456	5.59301	4.73182	4.91984	4.94536	4.28274	4.11489	5.01191	4.10175
SP5448_04140	5.52873	5.45507	5.09084	6.04543	5.19591	4.66289	5.51788	5.44059	5.26226	8.1724	6.78985	4.8515	6.72018	4.98505	5.23595	5.77149	5.92069	5.51701	6.26442	4.92165	5.04149	8.445	9.20113	9.18464	9.66703	9.24199	9.3369	8.72599	8.99341	8.74567	9.35471	9.5003	9.15072	9.02683	8.63502	9.42425	8.65133	8.06271	9.05495	8.31612	8.68895	8.40675	5.71602	6.26434	5.91574	10.4303	10.3539	8.09469	9.21098
SP5448_04145	7.25625	7.33028	7.25358	7.49796	7.50854	7.71491	7.39882	7.07828	7.34792	7.30335	6.74761	7.30801	5.06358	7.29376	7.25816	7.31938	7.26186	7.34767	7.42988	7.05768	7.41225	6.34153	4.90233	5.7895	5.88166	6.46518	6.07809	6.05773	5.63742	6.03293	5.97857	6.27889	5.50698	5.90331	5.39308	5.56163	6.07631	4.38518	5.85842	5.29972	5.37248	5.28669	6.31705	6.3192	6.21836	4.34577	4.5807	5.4752	4.05171
SP5448_04150	3.26275	3.1535	3.35888	3.3625	3.28555	3.46623	3.39661	3.05402	3.39392	3.72182	3.34596	3.08314	7.36867	2.93831	3.18103	3.54152	3.45954	3.3607	3.46989	2.66825	3.19324	3.94772	3.11536	3.51855	3.52282	3.70644	3.39903	3.40073	3.32487	3.6947	3.25219	3.31575	3.13655	3.79611	3.58363	3.76308	3.20384	2.92401	3.04441	3.00347	3.58044	3.59102	2.71997	2.55035	2.75286	3.14942	3.07086	3.44639	2.49469
SP5448_04155	2.94926	2.84321	3.02663	2.66237	3.22199	3.20198	3.15535	2.6541	2.57497	3.39718	3.03019	2.34674	3.04906	2.58144	2.36833	2.87261	2.94913	2.73241	3.12421	3.02438	2.89238	4.44571	3.80071	3.8686	3.96243	3.53073	4.14929	3.54281	4.04599	4.46416	3.41634	3.24027	3.45595	3.66361	4.09089	2.80455	3.58275	4.04077	3.65563	3.81241	4.21082	3.47217	2.64251	2.68812	2.51165	2.27487	2.87523	2.86148	2.15639
SP5448_04165	7.49244	7.23392	6.86372	7.04928	7.05429	6.93296	7.0721	7.01605	7.06488	6.80829	6.4499	6.63163	2.90749	7.39588	7.32973	7.68666	7.75038	7.34077	7.25167	7.28301	7.21423	6.06192	5.97041	5.89428	6.28206	6.60525	6.59807	6.85001	6.34815	6.15973	6.58798	6.39901	6.14363	6.66425	6.23554	6.19385	6.20599	5.70769	6.14131	6.24626	6.50218	5.72184	8.18958	8.72673	8.28892	6.79325	6.6667	7.94204	6.3357
SP5448_04170	5.99757	5.93381	6.01464	6.12106	5.92752	6.0778	5.8887	5.796	5.6886	5.69225	5.7326	5.68882	7.25503	5.22034	5.18854	5.22953	5.31242	5.41525	5.48386	5.81715	5.6474	5.52304	4.55617	4.54397	5.03309	4.25622	4.10057	4.39356	4.27151	4.87707	4.77136	4.25101	4.74273	2.15174	4.1483	3.59711	4.04139	4.14751	4.64161	4.04093	4.65484	3.55005	7.47358	8.7701	7.86447	6.85986	6.91691	7.34452	6.65697
SP5448_04175	5.94023	5.82851	6.04056	5.9169	6.13013	6.17388	6.24776	5.73705	5.76799	6.08632	5.85437	6.40081	5.41964	5.96553	6.02771	6.30843	5.77097	5.96889	6.16856	5.95858	6.04419	4.8676	3.97602	4.4869	4.50808	4.94215	4.755	4.86451	4.24116	4.54856	4.71178	5.0218	4.1349	4.91206	4.61893	4.6123	4.41123	4.28277	4.36104	3.96239	3.60775	4.36311	5.3948	4.9734	5.47579	3.64205	3.43939	4.38282	3.59475
SP5448_04180	2.77118	2.42613	1.62898	2.46885	2.10011	1.43257	2.24898	1.62614	1.51781	3.3359	2.46487	1.63238	6.26034	1.76238	1.76382	2.54339	2.1978	1.97656	2.32317	1.66506	1.89814	3.78956	3.94027	4.19277	4.11292	4.10134	4.18991	3.80855	4.01195	3.74921	4.02812	4.07794	3.88839	3.75556	4.01717	3.86236	3.74837	3.55514	3.81877	3.92499	4.17716	3.74894	1.64597	2.02785	2.25671	3.90641	3.74291	2.73506	3.30365
SP5448_04185	2.76077	2.56689	2.21039	3.09357	2.72424	2.20901	2.67261	2.23895	1.89458	3.80664	2.89716	2.26508	2.17012	2.47409	2.33528	3.35711	3.10921	2.76348	2.65008	2.38961	2.40886	4.51981	4.61854	4.48992	4.62473	4.71314	4.70363	4.3859	4.31807	4.40196	4.45617	4.49062	4.1536	4.72802	4.66852	4.42981	4.34572	4.10333	4.53097	4.80422	4.87602	4.4744	2.6015	2.30396	2.35894	4.05289	3.89145	3.40781	3.32028
SP5448_04190	3.04666	2.78623	2.42275	3.29912	2.67509	2.07943	2.6579	2.37304	2.22975	4.07109	2.99922	2.65756	2.60126	2.54726	2.88632	3.41869	3.21783	2.92322	2.95922	2.41511	2.8697	5.26356	5.29544	5.06291	5.13116	5.4397	5.29125	4.91422	5.30694	5.22113	4.7998	5.0434	4.9828	4.96302	5.17459	4.86254	5.01095	4.53685	5.04682	4.91379	5.40777	4.90592	2.20697	2.43864	2.68218	4.63026	4.70546	3.79425	3.86681
SP5448_04195	3.81578	3.63146	3.10083	3.71812	2.56574	2.13464	3.25596	3.19248	2.5493	4.17793	3.12512	3.31605	2.83709	3.04364	2.67342	3.71706	3.91345	3.26375	3.55932	2.83952	3.29643	5.34612	5.43515	5.66711	5.8381	5.38049	5.69751	5.07761	5.61828	5.45091	5.22232	5.55364	4.84782	5.37029	5.09426	5.12701	4.9772	5.29826	4.91739	5.1948	5.30471	5.18295	2.80827	3.129	2.52922	4.67379	4.88852	4.05746	4.53219
SP5448_04200	3.84421	2.84832	3.15093	3.44364	3.05495	2.58159	3.04288	2.80553	2.46122	4.30025	3.29883	2.94746	3.14723	2.71548	3.16869	3.89273	3.36048	3.08408	3.06117	3.39642	3.32635	5.76791	5.59219	5.82987	5.6696	5.8574	5.81382	5.38412	5.78562	5.61267	5.3491	5.39156	5.3573	5.89881	5.85162	5.47055	5.43698	5.78331	5.44362	5.69751	5.878	5.29172	2.57435	3.13393	3.15033	4.71217	4.79511	3.99184	4.7105
SP5448_04205	4.35761	3.5047	3.38663	3.97769	3.25233	3.37923	3.54094	3.13343	2.972	4.76634	3.51887	3.35941	3.48271	3.39611	3.67649	4.37352	3.86094	3.76198	3.55108	3.02071	3.47435	5.88943	5.96584	6.1053	5.99393	6.08958	5.91688	5.6524	6.08169	5.89131	5.65763	5.64991	5.65984	5.40496	6.23321	5.99459	5.44389	5.88512	5.30015	5.88726	6.01045	5.86907	2.87218	2.96792	2.99741	4.75277	4.63785	4.01963	4.3353
SP5448_04210	3.09458	2.9038	2.6659	2.91256	2.63893	2.32921	2.65291	2.34016	2.28082	3.95201	2.60335	2.71793	3.84161	2.29209	2.80401	3.44303	2.90982	2.89862	2.67042	2.12581	2.63504	5.00138	4.81723	5.02992	5.10481	5.11077	5.34627	4.52456	4.95426	4.79491	4.87087	4.9315	4.82163	4.63262	5.05475	5.0008	4.59021	4.42973	4.51657	4.87128	4.89956	4.72713	2.38499	2.58944	2.58387	4.24191	4.16603	3.59936	3.53012
SP5448_04220	9.37545	9.50287	9.06773	9.32277	9.52454	9.56135	8.07984	9.26435	9.46417	7.02105	8.94291	9.08559	2.84248	9.2291	9.2272	7.54232	9.51623	9.41668	7.40087	7.99242	8.71985	6.81373	6.03063	6.42558	6.42763	6.68324	6.21775	7.32598	6.69057	6.73638	6.15204	6.29318	6.26697	6.0287	6.32887	5.81721	5.99793	6.5126	6.27403	6.45664	6.45428	6.42491	10.3721	10.7278	10.6752	7.49663	7.49847	7.00383	7.01222
SP5448_04225	9.67127	9.88281	8.99997	9.56508	9.8392	9.80139	7.81461	9.79694	9.89878	6.89171	8.62382	9.2476	8.87318	9.97489	9.88115	7.80261	10.0331	9.86374	7.43906	8.57077	9.12792	6.78499	6.18995	6.37522	6.46519	6.87872	6.61712	7.35962	6.79207	6.8185	6.31487	6.43044	6.32038	6.76481	6.60525	6.38851	6.47078	6.68186	6.57782	6.45582	6.69262	6.59315	11.1736	10.7639	11.2816	8.06568	8.13035	7.64018	8.03567
SP5448_04230	7.97963	7.78455	7.46894	7.79833	7.68005	8.02647	7.23878	7.71304	7.8873	6.9297	7.38598	7.48436	9.20521	7.81151	7.76624	7.25405	7.92286	8.02567	7.0297	7.28353	7.38521	7.59762	7.70986	7.37116	7.70302	7.84139	7.81203	7.90541	7.57694	7.43199	7.62934	7.74498	7.68318	7.40276	7.23156	7.2445	7.58188	7.14338	7.4323	7.62282	7.74036	7.53647	9.01206	9.01156	8.93741	7.76743	7.79141	8.00943	7.25917
SP5448_04235	9.75266	9.58963	9.36594	9.6825	9.63723	9.50744	9.12422	9.77376	9.94632	8.70317	9.04871	9.41963	7.52863	9.7718	9.49166	9.2625	9.72807	9.54217	9.10003	9.35725	9.62573	8.45627	8.48939	8.40758	8.71561	8.70249	8.34215	8.84069	8.38102	8.35113	8.65807	8.97664	8.43106	8.39063	8.19733	8.3206	8.15666	7.79814	7.98463	8.17481	8.22639	8.67263	9.73131	9.61913	9.59308	8.37362	8.41072	9.10712	7.50835
SP5448_04240	8.64293	8.56573	8.3023	8.55586	8.45056	8.53593	8.05024	8.45936	8.62516	7.78577	8.2535	8.2558	9.44398	8.64344	8.7034	8.38214	8.83462	8.67887	8.21589	8.24812	8.48532	7.64817	7.97135	7.81089	8.01846	8.21979	8.06839	8.13514	7.94121	7.69225	8.04419	8.12148	7.90259	7.94328	7.65206	7.74755	7.67238	7.52234	7.61041	7.80283	7.84508	7.9034	9.76972	9.80328	9.70083	8.56228	8.57242	9.22104	7.83749
SP5448_04245	8.55036	8.43584	8.32284	8.57166	8.43831	8.54297	8.04813	8.51802	8.66143	7.60747	8.42078	8.34123	8.42851	8.58056	8.72574	8.42455	8.86205	8.8112	8.36737	8.10246	8.61623	7.66789	7.84172	7.73433	7.99613	8.17497	7.92683	8.11295	7.73245	7.63644	7.94682	7.91982	7.67911	7.57681	7.54429	7.65181	7.3039	7.07646	7.25309	7.69303	7.63371	8.06544	9.99376	9.50134	9.96473	8.63867	8.67003	9.45994	7.6717
SP5448_04250	10.2996	10.1689	9.92085	10.1909	10.2339	10.0355	9.87937	10.1653	10.1581	9.07935	10.0305	9.88578	8.41387	10.1013	10.1389	9.62423	10.0506	10.0747	9.67713	9.65735	9.85603	8.90148	9.14566	9.03246	9.18835	9.46604	9.08209	9.08303	8.98195	8.81718	9.27233	9.12525	8.9547	8.9676	8.67267	8.8761	8.85753	8.51805	8.75257	9.20498	9.08188	9.14327	11.5888	11.313	11.4048	10.199	10.2667	10.7809	9.8885
SP5448_04255	9.10228	9.12695	8.87746	9.06072	8.9969	8.93021	8.66862	8.99019	9.07802	8.09875	8.76952	8.86177	9.97065	9.06211	9.14353	8.81278	9.30234	9.19778	8.73316	8.55893	8.88634	7.92065	8.04656	7.98405	8.18419	8.42214	8.27969	8.13376	7.97569	7.86856	8.02174	8.0361	7.84692	7.85585	7.68556	8.07382	7.60292	7.48526	7.57588	8.03531	8.07287	8.28878	10.4497	10.308	10.4951	9.16359	9.16401	9.83698	8.3664
SP5448_04260	9.27438	9.30532	9.10774	9.25723	9.17949	9.13289	8.93836	9.32611	9.39725	8.27442	9.05201	9.11349	8.92462	9.24584	9.30774	8.95005	9.46059	9.43225	8.97293	8.73301	9.11746	8.30324	8.0302	8.1441	8.37107	8.66901	8.45645	8.29451	8.23796	8.11342	8.08156	8.20665	8.0473	7.98021	7.82882	8.07722	7.67984	7.68271	7.84801	8.32879	8.41726	8.37169	10.5859	10.3686	10.5673	9.36224	9.43281	9.98603	8.61635
SP5448_04265	2.21041	0.627392	1.63317	1.42558	1.24163	1.36038	2.04945	1.54457	1.62699	1.50807	1.90312	1.8542	9.14292	1.2545	0.675144	2.0701	2.43431	1.18228	2.08453	2.88833	1.80627	3.1939	1.49	2.28003	2.47568	2.85315	2.74592	2.61919	2.21404	2.69395	1.76512	1.82772	1.9873	0	2.78911	1.56621	2.63853	1.57024	2.38768	2.11273	2.27691	2.85491	0.387777	0.367803	1.15416	1.77781	1.42057	1.82234	0.596107
SP5448_04275	5.87431	6.25535	5.46727	7.54698	7.33619	6.36309	8.10241	7.33765	6.40663	10.2668	8.6049	7.5565	1.58862	6.72946	7.11728	6.71072	5.83619	5.63747	6.76071	5.01159	5.56212	9.96092	9.65745	9.73177	12.5352	12.026	12.7366	12.308	12.441	12.2453	12.6088	12.4867	12.117	11.7323	12.0089	12.0117	9.55319	8.49503	9.50625	9.41965	9.1975	9.0183	6.25213	6.65193	6.62936	10.3818	10.2286	8.31843	9.73942
SP5448_04285	6.1894	6.30464	5.48352	7.45124	7.33181	6.39496	7.89219	7.16003	6.21529	9.63833	8.12333	7.525	7.15073	6.83515	7.22317	6.82052	5.79249	5.88737	6.12261	5.14136	5.53219	9.62079	9.59978	9.53562	12.1044	11.49	12.4341	11.9073	11.9987	11.9583	12.1167	11.7307	11.9527	11.6508	11.979	11.9662	9.51241	8.68524	9.40983	9.12648	8.84819	8.84847	6.35521	6.43216	6.68897	9.76885	9.68727	8.35544	9.07384
SP5448_04290	6.71225	6.31292	5.69465	7.46272	7.47069	6.46445	7.97814	7.14889	6.20413	9.39253	7.92366	7.62459	7.22024	7.0812	7.56715	6.92969	5.90919	6.17794	6.05136	5.36109	5.89687	9.80927	9.68736	9.69764	12.2441	11.4433	12.8208	11.8862	12.0288	12.2484	11.9869	11.5108	12.0638	12.1824	12.5157	12.7425	9.87107	9.13066	9.78555	9.4079	9.05673	9.33268	7.26584	7.19425	7.42844	10.5437	10.4754	9.27431	10.2574
SP5448_04295	5.39349	4.42778	4.14015	5.75899	5.62862	5.05408	6.26166	5.33073	4.27826	7.30992	5.75394	5.28606	7.34865	5.38832	5.89511	5.01812	4.1825	4.4396	4.04669	4.01596	4.17774	8.26706	7.78948	7.88843	10.3839	9.30696	11.107	9.81654	10.0009	10.548	10.0385	9.45888	10.3264	10.6738	10.8281	11.1678	8.07553	7.82641	8.06739	7.96893	7.50953	7.82985	6.41969	6.00986	6.5606	9.85136	9.78228	8.68097	9.32479
SP5448_04300	5.29135	4.31716	4.4939	5.88669	5.34285	5.21131	6.36305	5.32475	4.63073	7.50076	5.90169	5.61181	5.61626	5.43265	6.10674	5.47123	4.58634	4.6371	4.64258	4.26477	4.62205	8.73305	8.34804	8.53024	10.8027	9.63044	11.5196	10.1663	10.5296	11.1836	10.3368	9.91501	10.9343	10.9738	11.4228	11.529	8.5698	8.2943	8.54306	8.20492	7.63997	8.24093	6.03982	6.26035	6.62658	9.68521	9.53391	8.4483	8.99322
SP5448_04305	5.53193	5.27438	4.83733	6.18426	5.97063	5.60124	6.90319	5.8863	5.16749	7.9213	6.3705	6.32138	5.9173	5.8564	6.53248	5.90227	4.84178	5.38338	5.18885	4.67387	5.06916	9.66433	8.92603	9.09067	11.3587	10.2751	12.1691	10.9291	11.2462	12.0167	10.7238	10.2677	11.6002	11.5474	12.1351	11.9401	9.36098	9.22884	9.41573	9.23282	8.92248	8.92527	5.84021	6.21614	6.45582	9.52076	9.3629	8.24424	9.0854
SP5448_04310	6.95431	6.52007	6.13384	6.49417	6.57101	5.98455	6.28198	6.03489	5.71057	6.62479	5.89501	6.71904	6.42117	6.10421	6.24395	6.76102	6.44532	6.55651	6.46228	6.60143	6.64085	5.38517	4.53836	4.91475	5.33034	5.39091	5.36583	5.48002	5.33003	5.47821	5.0574	4.89513	4.76311	5.39809	5.56951	5.42717	5.06277	5.50544	5.03936	5.20531	5.22927	5.39003	5.62478	5.46964	5.81476	5.06008	4.75935	5.33398	4.62399
SP5448_04315	7.56586	7.32227	6.14185	7.5527	6.99711	5.67649	6.53609	6.16776	5.23584	7.98257	7.49666	7.34201	6.58522	6.2615	6.60958	7.62471	6.8297	7.07497	7.05572	6.29756	6.69927	4.81043	4.83893	5.40523	5.43668	5.67567	5.17046	5.1195	5.23822	5.19143	5.06899	4.81468	4.45618	4.8644	5.24436	5.18284	4.43066	4.07753	4.74672	4.42161	4.48342	4.54758	5.38492	4.75875	5.81121	5.7758	5.75802	4.92221	4.50219
SP5448_04320	7.84048	8.10489	6.74115	8.26732	7.62218	6.4952	7.619	6.96997	6.05656	9.13541	8.77058	8.00161	6.73639	6.95549	7.56411	8.37188	7.61222	7.74124	7.89934	7.04257	7.51066	5.37138	5.7568	5.9741	6.00836	6.96434	5.68147	5.68626	5.9803	5.94903	5.81216	5.6664	5.4628	5.52435	5.53819	5.39738	5.43666	4.64829	5.54395	5.12514	5.45236	4.96175	5.42036	5.14549	6.00103	6.02244	5.90925	4.87093	4.77008
SP5448_04325	10.258	10.1162	8.84641	10.3516	9.57033	8.53474	9.83034	8.81634	7.89194	11.4596	10.6786	9.96619	7.52526	8.73723	9.52544	10.4169	9.65446	10.1324	9.87874	9.05349	9.52256	6.91605	7.71141	8.46755	7.65113	8.49107	6.98572	7.35408	7.73735	7.11042	7.64433	7.63954	6.9982	7.35553	6.57575	7.37308	7.60827	6.39994	7.43044	6.77711	7.061	6.71938	7.12805	6.90751	7.64824	7.9928	8.02457	6.59968	6.6977
SP5448_04330	7.58401	7.76518	8.01101	8.17488	7.59511	7.63193	7.86322	7.93147	7.73396	8.51426	7.82942	7.83277	9.53259	7.52086	7.625	8.0864	7.77941	7.81667	8.36806	7.89871	7.92289	8.0318	7.25312	7.35995	7.22991	7.70672	7.4994	7.48198	7.55992	7.9234	6.94383	7.19646	7.18991	7.67559	7.55178	6.91694	7.5212	5.75499	7.4486	7.1276	7.51456	6.75721	6.05839	6.4749	5.97766	6.06839	5.92604	7.02997	5.23571
SP5448_04335	7.65776	7.7386	6.34143	8.15568	7.32072	6.07079	7.55437	7.03405	5.78135	8.98739	8.45499	7.86606	7.86376	6.79768	7.34949	8.12876	7.65187	7.34597	7.69036	6.93818	7.48574	5.4049	5.3895	5.55114	5.31959	6.36486	5.23169	5.43368	5.53905	5.60843	4.81699	4.83648	4.73225	5.23455	4.89189	5.04002	5.18397	4.5204	5.17974	5.26627	5.57872	5.02333	5.2764	4.94811	5.54535	6.11037	6.21737	5.28812	4.87177
SP5448_04340	8.09759	7.61855	6.44061	8.09003	7.31408	6.17394	7.24114	6.57109	5.39671	8.41277	7.91754	7.71054	7.15045	6.69434	7.35643	8.0673	7.46381	7.58407	7.24382	6.85011	7.35812	5.07169	5.16431	5.75613	5.23253	5.96503	5.35943	5.66739	5.23874	5.25652	5.07249	4.75961	4.60098	5.32775	4.99686	4.99017	5.38649	4.36212	5.09931	5.17985	5.49403	5.15177	5.42209	5.3999	5.67277	6.14742	6.16808	5.44664	5.01834
SP5448_04345	7.15955	6.80388	7.47317	7.05159	7.02564	7.61013	7.32303	6.66189	6.69817	6.58327	7.19204	7.26868	7.17043	6.78903	6.94695	6.45453	6.24819	7.23598	7.17991	7.35019	7.17772	5.94	4.73831	5.4151	5.27075	5.86778	5.20598	5.70318	5.05467	5.40805	4.75896	4.97664	4.85453	5.62918	5.18835	5.29912	5.36761	4.34108	5.65873	4.91925	4.86701	5.35808	6.22169	6.45961	6.40356	4.78203	5.0085	5.54682	4.83431
SP5448_04350	6.45867	6.05544	5.98755	5.84835	5.95846	5.63405	6.35264	6.13946	6.44806	5.98728	5.63338	5.97441	7.12431	6.0814	6.07458	6.12031	6.61271	6.16402	2.23546	0.91235	0.648543	7.25009	6.38794	6.59757	7.02565	6.33924	7.35915	8.10159	7.45299	7.53182	7.28902	7.65917	6.49887	6.96216	7.38125	7.27974	6.93715	7.22821	7.03692	2.08363	1.37263	0.870338	7.34612	7.2088	7.48266	6.49918	6.44073	7.0767	6.42787
SP5448_04355	7.59742	7.57454	7.71178	7.17435	7.54541	7.10743	7.9365	7.61264	7.70327	7.62213	7.50034	7.37699	6.26506	7.47084	7.34722	7.51627	7.66092	7.3809	3.29984	0.922524	0.958137	8.41456	8.22801	8.00809	8.17404	7.90973	8.22164	8.6414	8.2809	8.58799	8.19514	8.46003	8.18201	8.20148	8.2212	8.00387	8.24644	8.85636	8.47543	3.05182	1.3253	1.22956	8.01843	8.32428	8.37407	8.76047	8.74585	8.1893	8.34104
SP5448_04360	7.21605	6.88901	6.90836	6.46935	6.95857	6.62633	7.3706	6.47033	6.62904	7.06304	6.9633	6.63486	7.94539	6.71599	6.92888	7.11501	6.9317	7.02838	6.09281	6.22014	6.1165	7.43324	7.4045	7.29781	7.53981	7.12192	7.60651	7.94961	7.82721	7.68149	7.52383	7.73251	7.37066	7.17349	7.36723	7.49336	7.34637	7.59469	7.47279	6.2208	6.70256	6.07283	7.59815	7.48217	7.63424	8.13217	8.0849	7.76964	7.42803
SP5448_04375	7.9359	7.973	8.27825	8.01588	8.12613	8.1029	8.26072	7.87145	7.86753	8.46888	8.45199	8.08503	7.18846	7.91113	7.95713	7.97804	7.7587	7.96715	3.57768	0.341232	0.247688	7.38741	7.02709	7.14925	7.19119	7.35102	7.09622	7.0946	7.05134	7.38965	6.9147	7.12164	6.88535	7.54815	7.06631	7.06739	6.8303	6.18273	7.1503	0.617667	1.08533	1.11702	8.20945	8.03893	8.52365	6.96836	6.90005	7.77712	6.92468
SP5448_04380	3.66239	2.64458	2.95535	2.4638	1.97242	2.49021	2.12556	2.21778	2.51713	2.85007	2.66404	2.37948	8.06694	2.54243	1.69503	2.84193	2.4283	2.85919	0.341582	0	0	3.77219	3.36498	3.89722	3.76848	3.41076	3.664	3.88545	4.01485	3.72374	3.49589	3.87375	3.91345	2.63568	4.10331	3.7664	3.88228	4.16042	3.93116	0.59354	0	0	2.21239	3.08186	2.3043	2.55577	3.23029	3.09579	2.10066
SP5448_04385	7.96522	8.16014	8.54678	8.35949	8.15098	8.40174	8.26893	8.01391	8.27354	8.43191	8.40653	8.20576	2.22881	7.75574	7.71808	8.15836	8.01849	7.53297	3.55179	1.40861	0.787416	6.62727	6.76689	7.47362	7.24975	7.45571	6.83081	6.234	6.84888	6.88455	6.42763	7.00215	7.22156	6.7238	6.30215	6.4725	6.06073	6.32212	6.40392	1.25148	1.16503	0.82923	7.39776	7.39931	7.64033	7.54055	7.38988	7.77758	6.34544
SP5448_04390	4.34277	2.69785	3.61988	3.78042	3.88248	3.82377	3.37456	2.89497	3.29759	3.92187	4.17074	2.61439	7.89146	4.42994	4.39509	3.77118	4.39755	3.9798	0	0	0	3.87638	3.92355	3.76126	4.55803	3.51774	4.24849	3.33874	3.19356	3.93447	4.25753	4.60907	4.01547	3.57244	4.22094	3.58222	3.72619	3.83069	3.9275	0	0	0.583522	4.78556	3.93571	4.46774	6.25011	6.10622	6.22544	6.29653
SP5448_04395	7.63842	8.15314	8.88992	8.52967	8.03738	8.3205	8.12833	8.63544	8.58562	8.83662	8.5729	8.55655	3.49487	8.25801	8.08968	7.92748	7.83854	8.00537	4.13447	1.71685	1.65104	8.94191	9.46606	9.69192	9.07986	8.82135	8.67826	8.32905	9.27151	9.08793	9.12446	9.36736	9.56686	8.69893	8.639	8.40649	8.93891	8.52426	9.30987	2.92909	2.07222	1.2818	6.66921	9.11342	7.76594	7.6539	7.54657	7.12519	7.52857
SP5448_04400	4.38135	3.54854	5.08077	4.50095	3.87847	4.40047	4.5012	4.71677	4.69294	3.73878	4.24914	4.60023	8.31205	4.52124	4.17394	3.80208	4.14695	4.30842	0.738001	0.70958	0.152495	3.74112	2.58659	3.08974	3.50505	3.40236	3.11184	3.45303	3.1609	3.45587	2.99303	3.33717	2.36737	2.91041	3.49364	3.82104	3.1455	3.00613	3.42209	0	0	0.674843	2.19515	1.42507	2.20508	1.3932	1.5832	3.03065	1.71548
SP5448_04405	4.04191	3.01436	3.58987	3.35689	3.10006	3.51075	3.12843	2.66992	3.07291	3.82754	3.90322	2.61688	4.55671	4.16824	4.07335	3.5392	4.27811	3.92219	0.49063	0	0.420177	5.09651	4.43752	4.29331	4.64299	3.96432	4.46437	4.02863	3.93963	4.50623	4.3793	4.43115	4.58805	4.96851	4.89788	4.86515	4.58676	5.24015	5.17805	0.470763	0.15797	0	3.99509	3.92148	3.89438	5.69047	5.77819	5.44562	5.96434
SP5448_04410	4.03365	3.00799	3.4629	3.5435	2.5124	3.09506	2.85096	2.63298	2.75172	3.54536	3.68738	2.41186	3.19436	3.73824	3.88794	3.35815	3.82789	3.64689	0.0998313	0	0.0999867	4.66441	4.15716	4.06331	4.50721	3.52798	4.4805	3.58052	3.51841	3.97018	4.33128	4.19309	3.99736	4.41137	4.64229	4.55724	4.30062	4.87273	4.69208	0.495179	0.167113	0	4.41228	4.32375	3.92194	5.76546	5.73995	5.44087	5.89516
SP5448_04420	2.62958	1.91457	2.53842	2.47377	2.63324	2.80278	2.25373	1.6628	2.31692	3.27916	2.67431	1.96687	3.03035	2.96835	3.2531	2.37914	2.92592	3.12849	0	0	0	4.1776	3.64353	3.54807	4.0831	2.88269	4.28319	3.47002	3.65156	4.0319	4.02219	4.0774	4.12284	4.17104	4.07601	3.45582	4.03589	4.77021	4.63405	1.32745	0	0.359575	3.91763	3.45505	3.32709	4.85713	4.93856	4.4449	4.98038
SP5448_04425	3.78711	2.95038	3.25269	2.8725	2.38249	2.98469	1.91461	2.06877	2.46074	2.8633	3.44508	1.54753	2.42626	3.16159	3.42508	2.92343	3.75417	2.77063	0.286884	0	0	4.16196	3.71482	3.70771	4.28173	3.20789	3.83576	3.83171	3.45831	3.9145	4.03093	3.85785	4.12468	3.55288	4.20072	4.44403	4.48434	4.05662	4.41118	0.878342	0.46163	0.478131	4.28559	4.42612	4.58045	5.3641	5.28456	5.42717	6.1073
SP5448_04430	2.95613	2.33925	2.73966	2.74307	2.16876	2.77436	2.08746	1.91782	2.25817	2.75884	2.83802	1.21408	2.9695	2.8345	2.71366	2.60098	3.0064	2.81381	0.431303	0	0	3.77819	3.40684	3.03329	3.85401	2.89625	3.59929	2.6304	2.30924	3.31031	3.95682	3.81409	3.88868	4.25836	3.65858	3.87818	3.71969	4.73821	3.77367	0	0	0	4.14272	3.7048	3.11273	5.3734	5.23208	4.93265	5.81186
SP5448_04435	3.37469	2.15387	2.81261	2.75729	2.34878	2.78204	2.23905	1.91428	1.62699	2.88969	2.69609	1.41739	2.50491	3.45046	2.88076	2.71044	3.54819	2.79153	0.583684	0	0.115361	3.75466	3.50729	3.49634	4.09548	3.06672	4.0503	2.9743	2.58202	3.55945	3.96292	3.59083	3.7468	4.29696	3.72923	4.27091	3.55713	4.27667	4.19658	0	0	0	3.97262	4.47865	3.8561	5.46982	5.46686	5.12575	6.00036
SP5448_04440	6.75901	6.91523	5.97609	6.38934	6.86645	6.30435	6.58876	6.59948	6.41086	5.72913	5.89921	6.49349	2.48255	7.37075	7.48574	7.54151	7.55301	6.89151	6.75751	6.85802	6.89227	4.00608	4.46067	4.40502	4.94107	5.39586	5.07105	5.15546	4.35315	4.2341	5.29754	5.38095	4.27385	4.9931	4.96277	4.57224	5.25339	3.75307	4.94037	4.78629	5.16943	4.84572	3.24328	3.82681	2.97478	4.39548	4.15609	3.87725	4.51655
SP5448_04445	3.80787	2.53774	2.71456	2.90868	2.00369	2.52468	1.72615	2.01946	2.02559	2.82831	2.35651	0.972017	6.8875	3.17386	2.79154	2.17903	3.05098	2.52608	0	0	0	3.71549	2.71947	2.9211	3.35406	2.97575	4.31377	2.92964	3.10144	2.59176	3.83085	3.54676	3.30395	4.65284	4.14273	3.56264	3.45389	4.19993	3.97027	0	0	0	4.24993	4.56924	3.83257	5.50906	5.55245	5.41461	6.30147
SP5448_04450	3.29168	1.68865	2.40318	2.57212	1.4545	2.07006	2.18888	1.50975	1.80179	2.61072	2.57453	0.830598	2.16337	3.2984	2.76232	2.29787	3.03985	1.79118	0	0	0.173021	3.48395	3.32833	2.9958	3.78684	2.38825	3.88434	2.53894	2.52248	2.76873	3.58687	3.18039	3.23696	3.27666	3.59215	4.08834	3.17	4.32858	3.48307	0.313077	0	0	3.98089	3.68398	3.28599	5.07411	4.95826	4.85997	5.47028
SP5448_04455	4.08799	2.53774	3.46833	3.75353	2.9783	3.37649	2.37217	2.57712	2.64745	3.47628	3.50616	2.27689	2.2644	4.24071	3.64054	2.94877	3.85647	3.33915	0.394282	0	0	4.5609	4.1597	4.24028	4.6826	3.43423	4.49732	3.62611	3.27292	3.88674	4.56559	4.57405	4.27945	4.27833	4.73706	5.20346	4.43725	5.20937	4.55379	0	0	0.642784	4.66074	4.74445	4.07994	5.95079	5.83326	5.54382	6.62032
SP5448_04460	3.45352	2.31792	2.83835	3.24527	1.80583	2.4063	1.69304	2.17217	2.13627	2.54091	2.74332	1.26031	2.97615	2.81163	3.06497	2.40369	3.31054	2.61079	0.29637	0.723186	0	3.51564	3.44981	3.57333	3.71926	2.74293	4.28617	2.8626	1.84368	3.34676	3.87911	3.71445	3.41754	3.60037	3.56251	3.94023	3.14128	3.94591	4.13696	0	0	0	4.46948	3.78122	3.71216	5.32759	5.3442	4.87557	5.66782
SP5448_04465	3.60812	2.84925	3.03278	3.29347	2.28885	3.25655	1.99296	2.27573	2.54774	2.85863	2.78919	1.29187	2.64303	3.20522	2.67404	2.39288	3.27243	3.12309	0.559171	0	0	3.51683	2.91184	2.87275	3.76902	2.56692	3.44002	2.08941	2.38497	3.56321	2.47381	4.00072	2.81389	3.89353	3.37218	3.99056	1.70292	2.72453	2.75299	0	0	0	4.02002	3.74478	3.73694	5.24401	5.10569	4.43314	5.38547
SP5448_04475	3.55348	2.40621	3.10992	2.93662	2.25421	2.90631	2.81939	1.88392	2.22168	3.04965	2.94235	1.76935	2.86046	3.51017	3.20862	2.55653	3.34922	2.63483	2.3036	3.05362	2.70498	4.03946	3.60157	3.38011	4.07963	3.28361	3.7323	2.75557	2.82094	2.97058	4.17358	3.41443	3.77683	4.80202	3.44007	4.04296	3.65871	4.60428	4.18485	4.09807	4.40899	4.04171	3.35773	4.56657	3.22046	4.15215	4.72107	4.05096	5.02262
SP5448_04480	3.22995	2.49757	2.89246	2.83664	1.96731	2.58847	2.41676	1.95504	2.38047	2.78659	2.65827	1.59183	2.63407	3.30257	2.90103	2.83604	3.70916	3.1458	2.48763	3.0147	2.53444	3.71899	2.89331	2.75125	3.77643	3.10808	3.7196	3.13273	2.59245	3.07969	3.21942	3.54775	2.90186	4.1239	3.30345	3.76005	2.98641	4.15395	3.44465	3.82475	3.9898	3.5946	3.54007	3.74267	2.99458	4.4973	4.56379	4.37402	4.95028
SP5448_04485	2.85191	1.26354	2.71921	3.00827	2.0761	2.51162	2.41562	1.67403	2.09836	2.30803	2.88863	1.61119	2.70155	2.88455	2.72826	2.6346	3.55923	2.89128	0	0.384003	0	3.70615	2.64884	2.74635	3.33979	2.55868	3.27403	2.70299	2.89003	2.85845	2.7344	3.11257	2.87842	2.63568	3.54819	2.94941	2.65417	3.85852	3.13342	0.267329	0.450299	0	3.20069	3.10292	2.69209	3.80867	4.161	3.70915	4.27938
SP5448_04490	2.48183	2.07503	2.29185	1.94184	1.72245	2.72553	1.97804	1.4829	1.7428	2.55693	2.82534	1.40765	2.22881	2.50369	2.32857	2.3086	2.71549	1.43908	0	0	0	2.97612	1.90451	2.27534	3.06503	2.42546	2.1694	1.66332	1.60634	2.02627	2.47215	2.00293	1.65151	3.73382	2.11149	2.92809	2.20285	3.8357	2.19133	0	0	0	3.66608	2.29729	2.29999	3.98554	3.96369	3.76423	4.04626
SP5448_04495	3.72223	3.00799	3.8343	3.67519	3.29619	3.82531	2.87087	2.70246	2.83228	4.32761	3.76843	2.80221	1.96357	3.92192	3.92587	3.91842	4.20274	3.99725	4.14051	4.38369	4.33964	4.94122	5.04434	4.94217	5.54904	4.78953	5.31901	3.54137	4.1654	4.36263	4.40355	4.82943	5.68954	4.21893	4.94953	4.87797	4.67684	5.07036	5.50515	5.41848	5.73851	5.49907	3.33511	4.0018	3.478	5.2384	5.26459	4.83552	5.56412
SP5448_04500	2.99337	1.70133	2.6354	2.57991	1.59203	2.16073	2.9245	3.3302	3.47792	2.19492	2.3559	1.10999	3.39152	1.95025	1.86517	1.4664	2.90757	2.15323	0	0	0.372913	2.2048	1.74422	1.96306	2.05078	0.861581	2.22571	2.7703	2.75101	2.67461	1.7988	2.74886	0.322085	2.75456	1.55564	1.72964	1.69819	2.76884	1.94748	0.35673	0	0	0.628853	1.13778	1.00953	2.93253	3.33311	2.41344	3.77506
SP5448_04505	1.95647	0.899348	1.43631	1.69232	0.973267	1.62043	1.73951	2.19257	2.47144	1.69231	1.77308	0.72585	1.4296	1.62235	1.55985	0.928495	2.18703	1.71582	0.286884	0	0	2.88768	1.37634	1.69042	2.29024	1.19016	1.87013	2.13886	2.51355	2.46084	2.20117	2.11426	1.18313	1.19429	2.08604	1.77515	1.59097	3.05292	2.1424	0	0.202686	0	1.30411	1.76914	0.964662	2.86178	2.88018	2.69398	3.54275
SP5448_04510	2.23074	1.64435	1.54892	2.30282	1.51221	2.09028	2.18633	2.22863	2.82859	1.80882	1.93813	0.916563	1.14711	2.06163	1.59703	1.13373	2.55054	1.73387	0.225562	0.164453	0	3.02197	1.86381	2.15404	2.80728	1.40234	2.61048	2.90182	3.1072	3.15228	2.25261	2.10035	1.15174	1.95995	2.38836	1.5834	1.42934	3.32529	2.19895	0.403168	0	0	0.995808	1.52226	1.14153	3.05589	2.89718	2.45822	3.61894
SP5448_04515	1.69826	1.31225	1.46934	2.24988	1.51491	2.00253	1.97662	1.90374	2.66502	2.13461	1.9854	0.855393	1.48575	2.17506	1.90021	1.0763	2.42262	1.83851	0.318308	0	0	3.33326	2.07853	2.36901	2.9414	1.93554	2.61773	2.77312	2.94615	3.29309	2.85501	2.94297	1.89759	2.8122	3.28987	1.77708	1.84302	2.55461	2.7416	0.160375	0.145073	0	0.617594	1.05531	1.18529	2.68061	2.28513	2.74856	3.10408
SP5448_04520	3.53379	2.46982	2.79815	3.5717	2.8589	2.91291	3.09727	3.13926	3.30688	2.79245	3.28079	1.96573	1.47237	3.43514	2.45304	2.00771	3.52208	2.99665	4.01506	4.7278	3.66157	3.56897	2.46525	3.05393	3.99012	3.18117	3.13485	3.25903	3.07284	3.44333	3.90634	3.64084	2.17942	4.1063	4.02923	2.91409	2.62006	4.58364	3.33214	3.93078	4.59393	4.14566	1.72806	1.14401	1.78706	3.0152	3.07946	2.78065	3.48962
SP5448_04530	2.6714	1.1955	1.58078	1.99829	1.05475	2.03344	2.05902	2.5132	3.23696	1.52207	2.33103	0.755562	2.34001	2.49821	1.84446	0.94566	2.69263	1.76769	0.373248	0.357137	0	2.62009	1.27981	1.85985	2.46002	1.47243	2.02594	2.29039	3.00433	3.18559	2.51977	1.77212	1.32468	2.75779	2.56723	2.497	1.32225	3.36869	2.58807	0.459444	0	0	1.55956	2.03383	1.29356	3.26746	2.90864	2.58648	4.18322
SP5448_04535	1.99189	1.24834	1.59312	2.24058	1.25001	2.09278	2.33688	2.53295	2.93024	1.37673	1.81404	0.824206	1.43199	2.08308	1.60141	0.854288	2.35944	1.85935	0.647703	0.238406	0.0882297	2.59522	1.54524	1.87037	2.62864	1.36298	2.33979	2.77516	3.32005	2.98324	2.30386	2.20342	1.04936	2.56467	2.4969	2.15927	1.54593	3.16313	1.78382	0	0.404653	0	1.66922	1.64458	1.92043	3.2379	3.21063	2.80289	3.73753
SP5448_04540	2.16051	0.502754	1.19339	2.07936	0.606145	1.63197	2.32321	2.55845	2.88634	1.77384	2.14783	1.22308	1.061	2.06411	1.61125	1.48308	2.95279	1.96876	0.466378	0	0.252325	3.84914	1.41209	2.32914	2.82989	0.612967	3.2234	3.30126	3.56469	3.38134	2.22403	3.26091	0.72099	3.36624	2.3282	2.0007	1.06417	2.81336	3.07123	0	0	0	2.39178	1.78433	1.52399	3.39605	3.25636	2.72421	4.14087
SP5448_04545	2.66079	0.438596	1.54555	2.19348	1.22341	2.5499	1.98458	2.36954	2.7552	1.69322	1.91145	0	1.34281	1.89197	1.81956	0.354099	2.16623	1.86753	0.217367	0	0	2.53211	1.12414	2.21993	2.38271	1.0894	1.59959	2.52423	2.52293	2.44888	2.29615	2.3193	1.5527	2.52637	2.61845	2.27419	0.695815	1.19187	1.12643	0	0	0	0.851566	0.813549	1.37771	3.09166	3.5551	2.92923	3.79144
SP5448_04550	2.47993	1.36258	1.33103	2.30804	2.152	2.46512	2.25502	2.48764	2.87966	1.94487	2.0819	0.703744	1.31983	1.69984	1.44436	0.691732	2.21118	2.1028	0.238554	0	0	2.26924	1.03111	2.40559	2.56929	1.31995	2.95159	2.57197	2.50241	2.92134	1.6611	2.70405	1.15174	1.46202	1.94198	1.93687	1.02008	1.94136	1.66927	0.424985	0	0	0.918039	1.30211	1.64208	3.63066	3.75449	3.09089	3.90888
SP5448_04555	2.35693	0	1.65522	2.04046	1.55504	2.38696	2.3115	2.68852	2.94952	2.15156	1.82689	0.99329	1.71155	2.24494	1.51847	1.14522	2.62866	2.29119	0	0	0	3.42296	1.87666	2.76072	3.20299	1.12375	2.18209	2.72289	3.5885	3.4728	2.02394	2.99165	1.76834	2.36402	2.87676	1.69096	1.65988	3.31505	2.35704	0	0	0	2.05445	1.92785	1.69077	3.72779	3.85777	3.64728	4.46439
SP5448_04560	1.57829	0.674879	0.941524	1.72587	0	1.19358	1.33784	1.03531	1.82415	1.52359	1.15534	0.441442	1.30253	1.71194	1.39696	0.302775	2.58383	1.25689	0.184595	0	0	2.26087	1.12983	1.95577	2.11441	1.09497	2.04436	1.93209	2.75623	2.16804	1.57046	1.92284	1.11062	1.87359	2.20042	1.0522	1.3566	3.2669	1.9926	0	0	0	0.419687	1.07915	1.52536	2.65972	2.31559	2.28015	3.00041
SP5448_04565	0.855859	0.79044	1.32273	1.93467	0.68636	2.05278	1.73809	1.71473	2.27304	1.19776	1.58582	0.571933	0.703133	1.7312	1.64675	0.965048	1.81902	1.80462	0.152262	0	0.152495	3.08056	1.29489	1.99061	2.34297	1.7295	2.55211	2.32734	3.18973	2.65345	1.65168	2.41291	1.09393	2.09057	2.7163	0.907325	1.31321	3.15597	1.98902	0	0	0	1.40709	1.55805	1.45985	3.35295	3.59748	3.05269	4.14353
SP5448_04570	2.27815	1.10859	1.62392	2.52915	0.974935	1.91562	1.98615	2.25339	2.75428	1.51812	2.06096	0.94508	1.1059	2.14793	1.82106	0.930109	2.25842	2.30794	0.435984	0	0	2.69571	1.18896	2.94454	3.85301	1.88438	2.33308	3.04951	3.17185	2.76687	2.39054	2.59726	1.99889	2.15174	2.23826	1.25561	1.00622	3.60269	1.83482	0.418023	0	0	2.01958	0.49664	1.53988	3.49978	3.33578	3.19786	4.3223
SP5448_04575	1.22271	0.617381	0.867334	1.61657	0.41627	1.2294	2.02783	2.08306	2.34921	1.27541	1.43807	0.513359	1.2753	1.23797	1.3002	0.792299	1.72839	0.9968	0	0	0.166613	2.20036	1.37634	1.83921	1.99345	0.885757	2.26772	2.78319	3.15861	3.31314	1.74501	2.08735	0.501066	0	1.83837	0	1.11414	3.53855	1.12813	0	0	0	1.41295	1.88931	0.971751	2.76654	2.78474	2.2419	3.47993
SP5448_04580	2.0966	0.963607	1.20748	1.45056	1.01442	1.35745	1.60529	1.64299	2.0736	1.14698	1.3515	0.436168	1.26658	1.05595	1.2023	0.589619	2.04824	1.33237	0.0441331	0.122541	0.0442031	2.15464	0.857024	1.56838	2.18664	0.993557	1.64775	2.26057	2.58208	2.44103	1.62862	1.87513	0.753609	1.89863	1.78875	2.14431	1.12697	1.97984	1.73793	0.0829472	0	0.0779009	0.790738	1.18029	1.13155	3.2265	3.22062	2.98499	3.96318
SP5448_04585	2.10375	0.868219	1.33838	1.26615	0.696256	1.50622	1.94638	2.01218	2.57482	1.13592	1.86476	0.815208	0.974343	1.33475	0.996095	0.472775	1.94876	1.25384	0	0	0	2.28988	1.06784	1.64386	1.91266	0.836797	2.32477	2.08662	2.60545	2.73644	1.74961	1.97676	0.875224	1.84036	1.92099	1.75587	0.782382	2.80081	1.758	0	0	0	0.805356	1.12958	1.26978	3.12578	3.26883	3.04605	3.72349
SP5448_04590	1.70208	0.863377	1.23077	2.00164	0.814319	1.49535	1.40178	1.85544	2.2883	1.19666	1.47274	0.702287	1.061	1.40804	1.41055	0.786745	1.91743	1.35637	0.134643	0	0.0912858	2.78992	1.24613	1.95931	2.37888	1.0914	2.04323	2.32431	2.35762	2.48306	1.85899	1.91364	1.23702	1.75994	2.1353	2.07247	1.10409	3.06017	1.49516	0.168951	0	0	0.991346	1.10987	1.01845	2.79417	2.94616	2.24521	3.33384
SP5448_04595	1.57132	0.839574	1.11619	1.784	0.867155	1.71008	1.71149	1.75141	2.20654	1.45949	1.50347	0.774615	0.995619	1.54833	1.05733	0.907486	2.02788	1.61082	0.239616	0	0	2.98914	1.631	2.21467	2.57507	1.62696	2.74484	2.68617	2.56878	2.726	2.16248	2.26857	1.37061	1.46645	2.64064	2.02831	1.56131	2.98151	2.19495	0.156704	0	0	0.921316	0.881038	1.16563	2.41335	2.79509	2.47538	3.25672
SP5448_04600	2.5088	2.06005	2.2646	2.49403	1.46709	2.26321	2.20433	2.57488	2.77651	2.34719	1.96315	1.18161	1.02796	2.12435	2.44283	1.68091	3.05722	2.15281	0	0	0	3.79819	2.67353	3.1223	3.59235	2.26353	3.67162	3.52757	3.99132	3.80422	3.61417	3.4451	2.09972	3.14844	3.48455	3.47826	2.95587	4.13376	3.48101	0	0	0	1.58198	1.08848	2.26407	3.01208	3.16203	3.14332	3.76238
SP5448_04610	3.29546	0.812806	1.46028	3.10625	1.94224	2.68769	2.81887	2.51948	2.83273	2.27568	2.31581	0.932182	1.60396	2.20444	2.4199	1.68779	2.91746	2.76932	0.428999	0	0	3.623	2.81345	2.96675	3.15715	2.04351	3.56205	3.07762	3.73954	3.73848	3.01443	3.40075	2.17942	0	3.8763	3.72878	2.31029	4.33259	2.6914	0.411287	0	0	2.14613	2.14671	2.02286	3.81486	4.09671	3.00826	4.5692
SP5448_04615	2.8336	1.50611	1.71033	1.94424	0.942653	1.96814	1.64213	1.44741	2.51204	1.37972	1.94912	1.21749	1.37482	0.76747	1.38563	1.19972	2.13802	1.90479	0	0	0	2.63968	1.78427	1.8504	3.1221	1.52085	2.28002	2.33771	2.75239	2.77669	2.21635	2.54197	0.894197	1.40287	2.93691	2.65551	0	2.93619	2.45803	0	0.365993	0	1.17003	0.477588	1.57888	2.83889	2.73666	2.57318	3.41677
SP5448_04620	3.25348	1.89679	1.68956	2.96704	1.38154	2.39632	2.3223	2.47862	3.14562	2.51777	2.48951	1.26922	1.11285	2.34369	2.54268	1.46278	3.45873	2.77063	0.450665	0	0	3.96565	2.77659	3.05691	4.04816	2.72138	3.96827	3.45421	3.79141	3.56818	3.6999	3.50449	2.35362	2.40447	3.71938	3.08728	2.29667	4.44982	3.19876	0	0.323541	0.177572	2.37076	2.39791	1.7566	3.61497	3.69145	3.527	4.17628
SP5448_04625	1.42878	0.85845	0.702607	1.87737	0.593781	1.29997	1.56189	1.32781	1.97975	0.914402	1.51553	0.921897	2.10091	1.35124	1.00145	0.63883	1.63844	1.09541	0	0	0	2.55242	1.05654	1.62914	1.99244	0.928583	1.64612	1.69569	2.05967	2.43907	1.35982	1.94643	1.27645	0.932081	2.50006	0.792285	0.77334	2.22482	1.97578	0	0	0	0.546227	0.72257	0.349793	2.58135	2.11675	1.97987	2.64384
SP5448_04630	2.38368	1.18072	1.15189	1.78698	1.37117	1.66196	1.49839	1.63479	2.35482	1.34016	1.79166	0.815838	0.973168	1.38484	1.45141	0.901484	2.07085	1.65085	0.100952	0.271248	0.101109	2.42853	1.17761	2.53369	2.43851	1.32664	2.3851	2.16645	2.35465	2.71507	1.70775	2.23451	1.30891	0.771814	1.8001	1.43851	0.870898	3.49898	2.11773	0	0	0	1.05362	0.815356	0.834941	2.15132	2.4934	1.92052	2.88663
SP5448_04635	2.70391	1.40947	1.1879	2.61519	0	2.62371	1.27153	2.15522	3.27841	1.97722	1.91733	1.07349	1.11585	2.05668	1.49286	1.32948	2.45011	2.55795	0	0	0	4.02527	1.67807	3.14045	3.55939	1.92767	3.06404	3.2102	3.64116	3.53946	3.24945	3.12971	2.28202	2.56871	3.27128	3.45139	2.6548	3.45691	2.56151	0	0	0.537393	1.52369	1.30542	1.80084	3.11991	2.67401	1.71597	3.3693
SP5448_04640	2.49522	1.69091	2.24067	2.55734	2.16644	2.02599	1.80625	2.23377	2.5812	1.92006	2.1641	1.58794	1.85444	2.02534	1.69503	1.06393	2.28142	2.01047	0.117696	0	0	3.6947	1.63072	2.89815	2.99981	1.69614	2.73573	2.71221	2.92935	3.10696	2.70498	2.71437	1.959	2.36402	2.86202	2.81096	1.55774	3.06794	2.23599	0	0	0	0.795681	1.91528	0.940479	2.8081	3.23029	2.41242	3.67506
SP5448_04645	4.83463	4.50627	4.94965	4.552	4.38551	4.36416	4.83874	5.23436	5.42609	4.38661	4.41375	4.78978	1.46463	4.55327	4.22279	4.21095	5.03323	4.55092	1.07936	0	0	5.42516	4.34151	4.74844	5.06011	4.42525	5.00193	5.43818	5.61542	5.41006	5.01066	5.17229	4.5035	4.90546	5.02131	4.29856	4.95991	5.15316	4.90578	0.359237	0.326987	0.339225	3.90211	2.435	3.35961	2.83692	2.62227	2.83254	2.82596
SP5448_04650	3.26877	2.90407	3.24912	3.86295	2.33955	3.23227	3.15222	3.77397	3.74767	3.14427	3.02102	2.12868	4.48153	3.14349	3.01868	2.6036	3.47426	3.33153	0	0	0	4.41799	2.40787	3.22469	3.26297	2.758	3.98426	3.88545	3.85604	4.11122	3.63505	4.01588	2.71076	1.96238	3.57872	3.00081	2.60673	4.12208	3.80308	0	0	0	2.99551	1.25265	1.6053	1.29034	2.66073	2.42271	3.29745
SP5448_04655	9.00753	9.02235	9.27013	9.4092	8.94551	9.56578	9.19228	9.25132	9.61721	9.51177	9.65173	8.95243	2.69219	9.17678	9.03402	8.88377	9.26395	9.3448	9.18822	8.9942	8.97302	8.85692	8.77755	8.68471	8.81332	8.98629	8.73303	8.84563	8.74844	8.75431	9.05589	9.37921	8.81404	8.5017	8.28532	8.42318	8.70154	7.622	8.6852	8.4948	8.44988	8.30125	9.25321	9.50883	9.37963	8.59792	8.46038	9.03337	7.73079
SP5448_04660	8.13121	8.19057	8.45165	7.93168	8.19093	7.8002	8.15982	8.38294	8.393	7.94365	7.57072	8.41459	8.86464	8.19025	8.1818	5.94973	6.17304	6.05638	8.07114	8.01951	8.45008	9.33831	8.48707	8.96387	8.9876	8.36853	8.66248	9.01196	8.61238	9.23295	8.58637	8.88865	8.58278	8.27751	8.55008	8.58034	5.37153	5.23446	5.33257	8.9013	9.47309	9.23133	8.75092	8.72971	8.74132	9.98723	9.94443	9.59811	8.90136
SP5448_04665	9.31025	9.11712	8.78614	8.64999	9.04651	8.37558	8.74304	8.87148	8.90305	8.61832	8.22656	9.00837	8.50375	9.01622	9.07554	6.87822	7.01144	6.83619	8.55969	8.75815	9.02988	9.80851	9.37749	9.41485	9.56146	8.99377	9.40442	9.56418	9.23399	9.80763	9.20695	9.48914	9.29061	9.25921	9.26503	9.45352	6.33431	5.63853	5.86848	9.48652	9.90376	9.83216	9.7756	9.72322	9.47516	10.8291	10.7327	10.3899	9.94267
SP5448_04670	9.58691	9.58138	9.48432	9.21819	9.48256	9.037	9.19388	9.72157	9.70235	9.1924	8.73128	9.66114	9.07769	9.48422	9.51587	7.25944	7.46325	7.37962	9.15367	9.4617	9.64668	10.6401	10.0506	10.1066	10.0981	9.65688	9.93239	10.1558	9.94154	10.4881	9.84413	10.0585	9.89904	9.75655	9.67714	9.49633	6.79541	6.15551	6.98251	10.1171	10.5495	9.98589	10.2184	10.0244	9.88496	11.2478	11.1255	10.6965	10.6051
SP5448_04675	6.46025	5.98214	5.97644	6.02362	5.89188	6.17555	6.21019	5.91185	6.00701	6.45452	6.40162	5.47955	9.62243	6.25876	6.41213	6.31397	6.4661	6.60659	6.18637	6.56787	6.20641	6.69204	6.92967	6.4516	6.67548	6.98272	6.85323	7.13362	6.61885	6.3848	6.61137	6.54289	6.55089	6.89599	6.41817	6.59614	6.8114	6.40042	6.75754	7.14723	7.00911	7.08181	7.99453	7.89829	7.8644	8.01819	7.98543	8.21299	7.33574
SP5448_04680	10.6628	10.2229	10.2584	10.1782	10.3349	10.594	10.3661	10.0579	10.2594	10.1789	10.1051	9.6882	6.22622	10.626	10.7608	10.6667	10.768	10.8483	10.681	10.4431	10.5821	9.5712	9.79685	9.49956	10.037	10.2026	10.1773	10.1372	9.77231	9.1943	9.8564	9.8932	9.55539	9.52551	9.32031	9.43571	9.62533	8.50847	9.34562	9.62174	9.31072	9.43837	11.6156	11.5595	11.2005	10.3842	10.3792	11.1988	9.60391
SP5448_04685	9.85921	9.65581	9.7057	9.57713	9.69857	10.0048	9.55465	9.3672	9.562	9.54793	9.76681	9.32721	10.3472	9.73234	9.85385	9.85925	9.9305	9.97897	10.017	9.63407	9.83911	8.77401	8.92124	8.87857	9.27653	9.09457	9.32949	9.28981	9.0145	8.52159	9.04128	9.14346	8.91917	8.74867	8.56196	8.67634	8.6997	7.72864	8.53313	8.68406	8.6016	8.68181	10.5618	10.8164	10.3441	9.61494	9.63334	10.1948	8.74455
SP5448_04690	8.90722	8.59928	8.72248	8.79709	8.69913	8.85893	9.03488	8.96345	9.21571	8.58212	8.99142	8.81326	9.56094	8.89942	8.58842	8.52305	8.80482	8.62873	8.60987	8.66683	8.73012	8.99602	8.38388	8.54839	8.84738	8.42604	8.65298	9.06695	8.97047	8.97665	8.77319	9.05563	8.62015	8.60212	8.39261	8.70383	8.62828	8.39632	8.58251	8.11975	8.32805	8.30689	9.07525	8.67287	8.82831	8.53809	8.31346	8.32755	7.46152
SP5448_04695	9.5853	9.34878	9.12128	9.25606	9.36652	9.28337	9.36308	9.278	9.51356	9.76778	8.98283	8.78176	8.60789	9.28675	9.25062	9.28568	9.81154	9.47133	8.70329	8.49933	8.70978	8.96009	8.31304	8.68655	8.85818	8.61138	9.13166	9.82352	9.17203	9.04738	9.52841	9.12233	8.47895	8.55452	8.66464	8.69207	8.70715	9.43354	8.67612	8.73385	8.85335	8.49386	10.5108	10.5767	10.8742	8.40133	8.35358	8.47124	8.25221
SP5448_04700	9.53409	9.40762	10.414	9.42292	9.57924	10.0429	9.36879	10.0216	10.3456	8.15241	8.3986	9.55922	9.0387	9.91157	9.53738	9.06801	9.53411	9.73907	9.66733	9.82012	10.0828	7.847	6.73314	7.4703	7.33898	7.3062	7.59368	8.18024	7.78902	7.8104	7.47992	7.44969	7.21147	6.86666	7.48859	6.61747	7.62213	7.3966	7.5951	7.33944	7.40082	6.92454	8.631	10.3574	9.3278	5.76211	5.42995	6.81187	5.5036
SP5448_04705	9.26701	9.01261	9.23883	9.18321	9.3121	9.68978	8.99142	8.8034	9.25698	8.50111	8.93585	9.26427	9.89811	9.26851	9.19778	9.16361	9.14532	9.50497	9.45352	9.41375	9.71321	7.96468	7.07837	7.61663	7.70456	7.58526	7.87689	8.4909	8.13695	8.04612	7.66232	7.64711	7.34832	7.61696	7.85312	7.71395	7.55728	7.51206	7.65763	7.64342	7.80365	7.74489	9.14305	9.08489	9.67327	6.23616	6.35419	7.72781	6.20028
SP5448_04710	8.85465	8.31261	8.52508	8.24324	8.69959	8.91467	8.48252	8.10227	8.50134	7.57941	8.12471	8.55207	9.33944	8.6065	8.63528	8.56124	8.69926	8.96484	8.70402	8.63276	8.96792	7.78837	7.01892	7.32562	7.44171	7.24393	7.82484	8.35492	7.97163	7.89622	7.53802	7.38455	7.20539	7.61875	7.87447	7.58664	7.57026	7.70394	7.63229	7.6475	7.95841	7.58268	8.87129	8.902	9.27672	5.79277	5.91387	7.24587	5.9205
SP5448_04715	9.69865	9.46796	10.018	9.20551	9.70597	9.94479	9.72863	9.38383	9.71183	8.55031	9.17736	9.70621	8.7577	9.54911	9.49281	9.15081	9.35328	9.58548	9.66702	9.7428	9.91605	8.44956	7.58645	7.90423	8.07351	7.69569	8.1987	8.91629	8.42303	8.63245	8.19782	8.12839	7.74859	8.02989	8.24969	7.99504	8.12058	8.51904	8.23795	8.40515	8.70788	8.23762	9.39046	9.14586	9.82839	6.40781	6.53503	7.69665	6.60807
SP5448_04720	8.04804	7.5908	8.84474	7.92933	7.55493	8.19631	9.01217	8.15254	8.13153	9.75875	8.69848	8.23973	9.83445	7.96269	8.21365	8.84426	8.0016	8.64424	9.15861	8.77844	8.45799	9.36333	8.59214	8.85655	8.95329	9.4185	8.88342	9.1386	8.81595	9.45822	8.81863	9.01616	8.88968	9.03476	8.74333	8.22487	8.86491	7.64149	9.02806	9.41108	9.55961	9.32192	7.62177	7.97611	7.20384	8.26092	8.33347	8.88544	7.835
SP5448_04725	6.73032	6.44917	6.61524	6.61356	6.46668	6.69862	6.58968	6.51826	6.63568	6.55161	6.04304	6.609	8.52523	6.55403	6.67052	6.84633	6.84024	6.75963	6.79824	6.63583	6.81343	6.48033	5.69239	5.87372	6.34734	6.19785	6.2939	6.94031	6.42182	6.2903	6.49154	6.71766	5.84013	5.98782	5.91722	5.69203	6.01684	5.36302	5.85858	5.82496	5.88737	5.72694	6.97166	6.87595	6.91759	5.85901	5.69845	6.96525	5.08818
SP5448_04730	5.05481	4.544	4.4513	4.8878	4.85629	5.12059	4.58605	4.7321	4.97951	4.0329	4.3597	4.6514	6.73067	4.79137	4.96784	4.72192	5.16978	5.2215	4.8123	4.97709	5.0324	4.53906	4.24065	4.37832	4.7406	4.70041	4.7985	5.80279	5.33171	4.77817	4.80363	4.63011	4.29697	4.59552	4.57905	4.2739	4.16107	4.61158	4.09119	3.67746	4.04912	3.84092	6.01498	5.78855	6.06404	3.89633	3.77013	5.83491	3.55943
SP5448_04735	7.85693	7.7971	7.40127	7.81703	7.71743	7.65512	7.41789	7.61823	7.73881	7.21282	6.95813	7.56852	4.85056	7.99661	8.0144	7.96471	8.16486	8.06055	7.70217	7.59606	7.82068	6.1013	6.41054	6.0748	6.57251	6.77515	6.51453	7.1556	6.48163	6.1184	7.01535	7.30371	6.22355	6.44983	6.08173	6.20714	6.16066	5.63046	5.94922	5.92653	6.01921	5.8706	8.48757	8.71951	8.42688	6.75564	6.85532	8.34229	6.55576
SP5448_04740	9.23501	8.49326	8.43112	8.59003	8.19294	8.62746	8.92887	8.45033	8.55362	9.88085	9.37633	8.17954	7.72611	8.65791	8.99218	9.37996	9.08231	9.36948	9.55706	9.77389	9.39066	11.5896	12.0949	11.7974	12.2009	11.848	12.1772	11.872	12.1851	11.4078	11.9416	11.8873	12.1064	11.7748	11.8958	11.9081	12.1346	12.3652	11.8759	11.5723	11.4395	11.6512	8.86699	8.71801	8.69913	11.4983	11.5053	10.0344	10.701
SP5448_04745	10.2006	9.54081	9.53815	9.58732	9.33359	9.66712	10.0271	9.49737	9.60794	10.8924	10.4147	9.31371	8.82576	9.69112	9.92146	10.1494	9.95069	10.412	10.3967	10.6737	10.2902	12.3491	12.9431	12.722	12.9758	12.5689	12.832	12.5904	12.8332	12.1783	12.9148	12.8367	12.8968	12.5979	12.6871	12.9366	12.9253	13.3436	12.8478	12.617	12.3628	12.7542	10.0003	9.42335	9.91727	12.749	12.9169	11.1961	12.7508
SP5448_04750	10.6956	10.1389	10.3753	10.2056	9.93157	10.1646	10.6578	10.146	10.3795	11.7181	10.8008	9.67106	9.92234	10.3627	10.6321	11.0869	10.9147	11.0272	11.2173	11.4064	11.0166	13.6833	14.4631	14.4171	14.5566	14.0301	14.4772	13.9566	14.4576	13.6413	14.407	14.0138	14.3376	14.1879	14.3476	14.2846	14.5419	14.9135	14.5465	14.3721	14.295	14.152	10.4678	9.6013	10.4478	13.1653	13.2974	11.6636	13.2594
SP5448_04755	11.4073	10.9204	10.7528	10.7718	10.6902	10.6408	11.2807	10.7246	10.9318	12.2147	11.3333	10.3136	10.649	11.0445	11.2364	11.5659	11.3875	11.4345	11.6678	11.8687	11.4866	13.9837	14.6875	14.6121	14.6775	14.2778	14.763	14.4258	14.6872	14.0131	14.8101	14.4743	14.5701	14.8485	14.9453	15.0234	15.078	15.3944	14.9552	15.0786	15.0711	14.7489	11.3882	10.6504	11.3145	13.7802	13.8767	12.373	14.4738
SP5448_04760	11.5538	11.3955	11.2654	11.2611	11.1132	11.1405	11.7827	11.3227	11.5604	12.6456	11.7971	10.9196	11.1423	11.3043	11.4795	11.8398	11.7515	11.8536	12.0301	12.0783	11.9254	14.8882	15.3615	15.1912	15.1645	14.9526	15.5096	14.922	15.5467	14.9429	15.1759	14.767	15.1853	14.9897	15.347	14.8615	15.8076	15.6479	15.7039	15.9094	15.7989	15.0904	11.2107	11.794	11.4592	13.7165	13.8084	12.3032	14.7708
SP5448_04765	10.6904	10.3883	10.6188	10.4479	10.0702	10.2148	10.7448	10.5274	10.7274	11.6223	10.7533	10.0907	11.5233	10.248	10.3366	10.761	10.6938	10.7309	11.1597	11.0785	11.0174	13.9273	13.9053	13.9887	13.9889	13.5641	13.9757	13.4117	14.04	13.5939	13.8619	13.5888	13.9646	13.5885	13.9284	13.7898	14.1311	14.1526	14.1655	13.9981	13.8415	13.6807	10.3668	10.1601	10.3876	12.6719	12.8426	11.2851	13.3605
SP5448_04770	9.17004	9.12146	9.19453	9.02691	9.24375	9.32791	9.28485	8.86198	9.10885	8.97479	9.16157	9.28614	10.4894	8.91602	8.90072	8.95607	8.81141	8.96978	9.08306	8.91156	9.0958	9.43851	9.34412	9.30547	9.53237	9.11594	9.57282	9.39832	9.17457	9.00979	9.40969	9.2537	9.47012	9.01397	9.33761	9.6933	9.19362	9.42586	9.43314	9.63378	9.38268	9.79157	8.70907	9.02781	8.94359	8.08595	8.11336	8.27552	7.401
SP5448_04775	5.77464	5.88297	5.95345	5.24913	5.71306	5.49723	5.99067	5.30966	5.41085	5.48824	5.40924	5.57842	9.20388	5.55273	5.7886	5.69531	5.64825	5.73557	5.65196	5.2198	5.62428	5.25367	3.20867	4.15812	4.19607	4.44501	4.54612	4.88742	4.21687	5.20527	3.74694	4.03784	3.28917	4.76646	4.18175	4.29951	4.58718	3.8947	4.88588	4.83573	4.89183	4.86952	6.53322	5.62207	6.39718	4.4352	4.16254	5.78932	4.67763
SP5448_04780	4.01051	3.96965	3.95902	3.29019	3.92743	3.85195	4.39321	3.70227	4.04842	3.91671	3.92714	3.69441	5.90271	3.91673	4.06864	4.29732	4.49707	4.30715	4.12619	3.75955	4.11511	4.6976	3.74493	3.85655	4.10491	3.8157	3.98209	4.4698	4.22943	4.39361	3.96435	3.74651	3.41126	4.11931	4.27181	3.89039	3.84825	4.78204	3.65873	4.48974	4.54397	4.24675	5.86852	5.98547	6.11742	4.25558	4.21393	5.10908	4.15449
SP5448_04785	5.2388	4.78109	5.13829	4.46217	4.96956	4.86727	5.23986	4.45778	4.56154	4.98474	4.94683	4.77848	4.03134	4.64919	4.84678	5.11392	5.05499	4.97724	4.74676	4.31779	4.52831	5.14813	4.10484	4.33033	4.62152	4.37662	4.80095	5.0155	4.65669	5.18118	4.38588	4.31352	4.10357	4.67249	4.63348	4.33946	4.34334	4.69328	4.50608	5.03634	5.36533	5.07209	6.35363	6.22039	6.50668	5.09209	4.98817	5.77406	4.81969
SP5448_04790	7.17224	6.75722	7.00432	6.48629	6.69496	6.35903	6.99851	6.72369	6.758	6.52444	6.16759	6.65662	5.13293	6.5661	6.5267	6.94084	7.03178	6.74551	6.68592	6.57995	6.68029	8.22832	5.42153	6.52845	6.63989	6.09304	6.97472	7.81431	6.90368	7.81414	6.35219	6.02662	5.61148	6.78321	6.56727	6.62308	6.53717	6.30269	6.50821	6.85717	6.99004	6.72196	7.63102	7.82445	8.16074	6.3212	6.14856	7.5419	6.18832
SP5448_04795	6.47343	6.32239	6.47196	5.9485	6.41042	6.01287	6.69144	6.43114	6.38464	6.15095	5.83563	6.35424	7.06558	6.09517	6.1457	6.40667	6.45086	6.37626	6.05103	5.97498	6.26967	7.69019	5.24793	5.7682	6.06346	5.57522	6.45122	7.48451	6.70271	7.34457	5.67007	5.52982	5.04293	6.41117	6.03467	5.71821	5.82365	5.97842	6.11662	6.7322	7.08368	6.349	7.39208	7.23836	7.66605	6.04979	5.97496	7.16322	5.8358
SP5448_04800	6.67957	6.35888	6.32445	6.37341	6.38247	6.51426	6.4191	6.22853	6.39329	6.37509	6.33387	5.88979	6.74329	6.3885	6.55717	6.33052	6.49454	6.48404	6.45076	6.39396	6.40963	5.61478	4.78909	4.98683	5.11343	5.88628	5.47118	5.5818	5.17045	5.4002	4.65832	4.86118	5.02791	5.4686	4.91156	5.11125	5.68112	4.53237	5.39553	5.86159	5.91585	5.73819	7.39204	7.48604	7.32705	5.66455	5.64802	6.71731	5.65299
SP5448_04805	6.59885	6.33339	6.4889	6.22581	6.13015	6.43601	6.4609	6.07577	6.28864	6.60867	6.29032	5.83346	6.27278	6.51648	6.49036	6.49933	6.6661	6.42632	6.31362	7.09657	6.34888	7.0963	7.12621	6.98415	6.85707	6.80474	6.85029	7.01793	6.90888	7.01985	6.7204	6.85634	7.16134	7.19369	6.92971	6.82896	7.05968	7.18697	7.15739	7.21506	7.22326	7.05051	7.73308	7.98997	7.80915	7.41575	7.40189	7.93357	7.05487
SP5448_04810	7.59445	7.1915	7.35593	7.26011	7.13311	7.3258	7.58086	7.35891	7.50333	7.50946	7.38099	6.85741	6.44725	7.6018	7.64563	7.40335	7.73989	7.52256	7.42834	8.01058	7.54951	7.88858	8.23338	7.76295	7.72083	7.96904	7.90777	8.33085	7.88528	7.93967	7.65438	7.80154	7.93559	8.18151	7.81884	7.74674	8.06672	7.95687	8.18594	8.49189	8.6269	8.19743	8.54556	8.91862	8.53194	8.08434	8.12321	8.69456	7.74743
SP5448_04815	10.5643	10.8572	11.6752	11.2383	10.8722	11.1903	11.4836	11.524	11.5387	11.5994	11.6168	11.4765	7.51766	10.9989	10.8789	10.784	10.9198	10.9871	11.3078	10.8885	11.0639	10.7036	9.82632	10.2355	9.8921	10.3642	10.0127	10.0489	10.2134	10.6171	9.8917	10.0796	9.98955	9.62669	9.62771	9.08065	10.1896	8.91094	10.2679	10.4929	10.73	9.5309	9.26004	9.25573	9.47454	8.26365	8.25422	8.76237	7.42363
SP5448_04820	8.26093	8.20414	7.99586	8.24102	8.22251	8.27797	8.3521	8.02745	8.15914	8.23878	8.65317	8.01896	11.2624	8.14992	8.13613	7.95813	7.96389	8.19149	8.33055	8.01169	8.23307	7.49545	7.40877	7.45038	7.27534	7.56224	7.31079	7.19856	7.46056	7.47746	7.14226	7.23942	7.27663	7.13276	7.00158	7.38435	7.32911	6.0813	7.42776	7.28321	7.32091	7.20835	8.15106	7.5644	8.15708	6.57028	6.70985	7.30014	6.33698
SP5448_04825	7.60726	7.44989	7.37259	7.61286	7.43145	7.67598	7.48992	7.43086	7.51203	7.84318	7.74751	7.38975	7.91477	7.61349	7.71818	7.85455	7.87162	7.6811	7.94888	7.5584	7.85462	8.44884	8.12433	8.12912	7.77856	7.99815	8.17627	7.87862	8.44207	8.62925	7.56719	7.54686	7.96755	7.95046	8.06375	7.5358	8.19818	8.07098	8.14797	8.3635	8.73835	7.64752	8.19586	7.96822	8.36699	6.8063	6.74258	7.44794	6.15042
SP5448_04830	7.26552	7.25674	7.01678	7.30178	7.25297	7.27441	7.15631	7.03227	7.07541	7.22745	7.18875	7.19046	7.60734	7.32084	7.37144	7.42083	7.30706	7.32614	7.39541	7.16139	7.3677	6.3587	6.4572	6.50434	6.42003	6.77416	6.52387	6.53287	6.56	6.26044	6.24474	6.22118	6.19061	6.42963	6.27075	6.30545	6.37151	5.54328	6.30844	6.75326	6.9517	6.62576	7.7011	7.88224	7.83604	5.70089	5.73562	6.67853	5.52637
SP5448_04835	8.93147	8.67749	8.70876	8.62353	8.54384	8.84508	8.72618	8.39496	8.41737	8.66843	8.57854	8.79462	7.21068	8.71945	8.84825	9.01175	8.66828	9.00275	8.84862	9.01799	8.83444	7.50664	7.51755	7.72056	7.40951	8.16794	7.67964	7.61564	7.64529	7.32098	7.41625	7.36373	7.52371	7.73175	7.52159	7.6476	7.86393	6.38892	7.6141	7.39157	7.24006	7.52224	9.3408	9.99501	9.67642	7.27217	7.34967	8.50547	7.16192
SP5448_04840	7.80203	7.66299	7.55654	7.57363	7.69698	7.95583	7.81468	7.27544	7.35961	7.65837	7.92543	7.84689	8.84552	7.65676	7.97339	7.95277	7.60121	8.04686	7.86872	7.81646	7.85728	6.30523	6.58054	6.5631	6.40766	7.06819	6.51077	6.60049	6.54164	6.0959	6.4888	6.26453	6.42657	6.85369	6.08646	6.35915	6.33298	4.94613	6.33642	6.53792	6.61293	6.88794	8.43554	8.61975	8.64475	6.20209	6.34134	7.53882	5.91067
SP5448_04845	8.2529	7.95385	8.21696	7.98527	8.05641	8.43068	8.21863	7.7879	7.83833	8.20261	8.44698	8.2036	7.91943	8.0516	8.44895	8.59903	8.2082	8.63107	8.53487	8.34586	8.40096	7.01634	7.53191	7.2423	7.22257	8.08221	7.33576	7.45302	7.28858	7.12774	7.14535	6.91157	7.21914	7.38254	7.09435	6.91009	7.46191	5.98595	7.26604	7.5604	7.77325	7.59029	9.07885	9.36656	9.37243	6.89221	7.08268	8.17886	6.37608
SP5448_04850	9.01977	8.848	8.86435	8.71681	8.88519	9.08738	9.07254	8.49063	8.51544	8.89208	9.20067	8.99955	8.48831	8.73721	9.07347	9.2485	8.86967	9.28573	9.15648	8.99599	9.02139	7.52396	8.12106	7.92813	7.82172	8.62623	7.95601	8.06177	7.92194	7.63578	7.69542	7.61323	7.8208	8.07683	7.72944	7.63763	8.15437	6.48767	7.89131	8.26901	8.36852	8.3238	9.55023	9.47735	9.6771	7.45559	7.45722	8.56859	6.87184
SP5448_04855	9.16621	9.20803	9.20447	8.89141	9.15119	9.34774	9.39413	8.85779	8.97879	9.28945	9.42951	9.27849	9.16125	9.44594	9.77794	9.94077	9.63659	9.80476	9.56202	9.49962	9.49127	7.97617	8.81013	8.42279	8.24769	9.42941	8.67473	8.74438	8.47469	8.27148	8.18654	8.14509	8.38746	8.83353	8.65646	8.29368	9.10018	7.33071	8.75895	9.26829	9.57325	9.13289	10.2377	10.0895	10.4976	8.05668	8.13079	9.3609	7.98299
SP5448_04860	8.94116	8.84899	8.89645	8.8194	8.8482	9.15264	9.06482	8.55349	8.72195	8.85179	9.21656	9.03452	9.70308	8.72231	9.01441	9.14369	8.87699	9.26875	9.16192	8.91668	9.02294	7.59205	8.08857	7.90522	7.57485	8.69648	7.88992	7.90992	7.76112	7.6396	7.44563	7.53031	7.76998	7.77817	7.50438	7.26835	8.23902	6.36302	7.92829	8.26865	8.2474	8.22175	9.81553	9.85846	9.87	7.37	7.57087	8.61311	7.28119
SP5448_04865	9.29451	9.2236	9.28458	9.30733	9.22189	9.58252	9.36078	9.15948	9.34281	9.40203	9.60086	9.34212	9.10847	9.23955	9.39913	9.42758	9.39285	9.58283	9.47216	9.12498	9.33222	8.27972	8.58573	8.59723	8.57271	9.04523	8.55362	8.43125	8.67203	8.37721	8.52348	8.6129	8.59652	8.57495	8.18117	8.21735	8.49268	7.33192	8.35437	8.39175	8.58286	8.38987	10.278	9.85252	10.3112	8.39701	8.51244	9.38255	7.89106
SP5448_04870	7.57644	7.47172	7.63155	7.63554	7.57333	7.55203	7.62577	7.58128	7.6279	7.40243	7.54435	7.42525	9.38775	7.6236	7.71878	7.67872	7.77857	7.68026	7.98107	7.78243	7.96955	9.50871	7.95334	8.79958	8.7443	8.11138	8.71998	8.57776	8.06853	9.32403	7.55707	7.4781	7.72748	8.50618	8.28	7.98126	8.26959	6.98926	8.93969	9.77579	9.85928	9.5833	8.6163	8.52451	8.3746	9.13471	9.01876	8.80734	9.41665
SP5448_04875	6.43657	6.55359	6.75388	6.69577	6.48053	6.75226	6.65878	6.7628	6.81051	6.50682	6.63544	6.69081	7.71873	6.72884	6.75251	6.71563	6.74225	6.79405	7.06145	6.77245	7.04609	8.04128	6.71255	7.22878	7.56014	7.015	7.46164	7.42299	6.94192	8.05874	6.3595	6.19385	6.56865	7.12145	7.02332	6.53748	7.17769	5.85269	7.48043	8.57235	8.73663	8.25897	7.4039	7.82758	7.3676	7.98926	7.98118	7.61136	8.12391
SP5448_04880	13.4316	14.0987	13.8997	13.6811	13.9633	13.5004	13.9182	13.9706	14.0133	13.0012	13.3876	14.1043	6.76615	13.543	13.3088	13.1032	13.1106	12.9255	13.2341	13.4814	13.382	9.24234	8.87414	9.34578	9.40443	9.95767	8.57256	9.08924	8.80546	9.25137	9.69344	10.3376	9.07525	9.47166	8.67384	9.36034	9.23539	7.0408	9.07533	8.41865	8.30652	8.74551	11.787	10.8633	11.6611	8.42155	8.70019	10.0784	8.13907
SP5448_04885	5.59088	5.893	5.52302	6.08621	5.44867	5.5794	5.84122	5.88834	5.51696	6.70112	5.96921	5.98896	13.6369	5.67066	5.96798	6.27687	6.25854	6.0211	6.61431	6.29519	6.12683	5.87152	5.40473	5.7463	5.66894	6.48467	5.99728	5.79056	5.68611	5.59167	5.79836	5.8501	5.54648	6.20025	5.63765	5.50968	6.01639	4.03537	5.92328	6.32868	6.53241	6.25949	4.6969	4.53634	5.17592	2.79372	2.73706	3.96318	3.1292
SP5448_04890	9.02484	9.57458	9.21348	9.73687	9.72703	9.06763	9.90523	10.0244	9.4156	10.2565	9.72788	10.3669	5.92686	9.50119	9.37322	9.73592	9.41927	9.3002	9.92663	10.0184	10.1319	10.194	9.3739	9.80958	9.33589	9.84993	9.49669	9.35611	9.6346	9.95024	9.28391	9.77151	9.71424	9.32841	9.29549	8.70779	9.89828	8.77857	10.0498	9.47672	9.90451	8.93538	6.7298	6.57236	6.75981	7.12984	7.17785	7.35824	7.02977
SP5448_04895	9.9528	9.75967	9.2078	10.0401	9.86659	9.63852	9.64124	9.32924	9.0451	9.95383	9.97876	9.86635	10.0162	9.69611	9.65143	9.96578	9.46511	9.6632	9.20541	9.30839	9.38513	9.25978	9.27529	9.05692	9.05237	9.4355	8.9547	8.84939	9.13475	8.86588	9.17961	9.221	9.17234	9.10682	8.729	8.82527	8.95528	7.99732	8.87192	8.13763	8.32217	8.25722	8.64082	8.63922	9.11683	8.57079	8.3905	8.45831	8.05323
SP5448_04900	10.9037	10.9892	10.4277	10.9161	10.9967	10.5859	10.8197	10.4701	10.2235	11.1758	10.8416	10.7145	9.85658	10.7052	10.8076	11.0481	10.6192	10.7848	10.7191	10.6151	10.6602	9.90103	10.7465	10.5592	10.6118	10.763	10.8032	10.254	10.668	10.0536	10.5464	10.5885	10.5157	10.4413	10.3271	10.424	10.504	9.03372	10.3276	9.725	9.89469	9.42731	9.46187	9.24178	9.95232	9.32687	9.24222	8.95636	9.06071
SP5448_04905	8.86995	8.93338	8.48655	8.87288	9.03303	8.62777	8.89099	8.42565	8.22289	9.12112	8.81619	9.08457	10.9032	8.62157	8.79018	9.04067	8.62594	8.83545	8.58883	8.55192	8.74216	7.99015	8.20357	8.23594	8.15496	8.55126	8.14869	8.21351	8.10944	7.83524	8.12452	8.12245	8.06177	8.01811	7.79803	8.05747	8.02289	6.93898	8.119	8.14755	8.3881	8.27474	7.4696	7.28431	7.90397	6.96244	7.01059	6.906	6.8867
SP5448_04910	8.64025	8.51825	8.19792	8.52364	8.59903	8.26403	8.38322	8.05617	7.83574	8.64563	8.45957	8.74642	8.94113	8.28646	8.54371	8.94252	8.46019	8.69007	8.37421	8.24468	8.55813	7.59313	7.96543	7.93405	7.99332	8.27248	7.99878	8.10401	7.7846	7.36066	7.84605	7.78858	7.55134	7.7439	7.5196	7.80417	7.64944	6.79247	7.60878	8.04785	8.25868	8.24947	7.50975	7.82779	8.05601	6.95684	6.97323	7.2055	6.56387
SP5448_04915	8.88545	8.77102	8.61471	8.89855	8.89824	8.61987	8.80171	8.42718	8.29225	8.91158	8.74075	9.02578	8.70442	8.57207	8.77262	9.00666	8.48087	8.78507	8.58001	8.36956	8.67642	7.77025	7.70536	8.00402	7.93784	8.14762	7.84932	7.84601	7.5801	7.39781	7.73332	7.86118	7.38891	7.87655	7.46938	7.85522	7.38576	6.65851	7.62357	7.7124	7.80584	8.03411	7.60691	7.30403	8.04037	7.12254	7.09824	7.24427	6.62109
SP5448_04920	9.75107	9.86191	9.33661	9.93853	9.7079	9.41812	9.71632	9.3352	9.17189	10.4071	10.2434	9.86194	9.0209	9.33374	9.55231	10.0789	9.65836	9.9307	9.90207	9.37311	9.61244	8.32621	8.4214	8.43206	8.17532	9.07416	8.51441	8.46798	8.48034	8.3644	8.14975	8.07998	8.30257	8.45031	8.08341	7.90996	8.59127	6.78871	8.37479	8.19248	8.21962	8.01901	9.09229	9.76681	9.25052	8.877	8.87094	9.35807	8.30354
SP5448_04925	7.43939	7.53698	7.67557	7.37422	7.56633	7.46539	7.4963	7.57325	7.72651	7.87526	8.01586	7.7618	9.64655	7.61486	7.55306	7.79766	7.77544	7.55378	8.02481	7.61628	7.92139	7.06826	7.35831	7.25579	7.25054	7.2926	7.21017	7.07879	7.18934	7.2631	7.29693	7.56998	7.32196	7.00853	7.15035	7.22538	7.03327	6.32733	6.96728	6.72285	7.00226	6.95275	8.42127	7.71871	8.33235	8.30587	8.22339	8.43598	6.88061
SP5448_04930	8.3806	8.42731	8.26261	8.09023	8.35759	8.28703	8.4256	8.15248	8.29864	8.56625	8.54471	8.29593	7.54258	8.35292	8.42752	8.60504	8.36555	8.50206	8.58783	8.19503	8.40325	8.01658	7.78042	7.79767	7.89983	8.19849	8.00545	7.75595	7.99707	7.95559	7.83997	7.82461	7.76329	8.0539	7.66684	7.61903	7.8608	7.11024	7.78983	7.58681	7.88335	7.61662	8.96698	9.28617	9.15705	8.92511	8.825	8.8389	8.15587
SP5448_04935	7.69856	7.6322	7.46038	7.41431	7.62247	7.56942	7.61991	7.37221	7.52197	7.6418	7.89027	7.43253	8.40673	7.46611	7.51135	7.62636	7.58906	7.60144	7.69648	7.17922	7.57113	6.91111	6.5658	6.72427	6.69972	6.97068	6.80556	6.71951	6.70146	6.79607	6.63425	7.05302	6.74925	6.61739	6.63402	6.46333	6.56449	5.82357	6.60882	6.27029	6.38716	6.48827	8.16263	8.01182	8.28469	7.85967	7.76555	7.98668	6.90914
SP5448_04940	7.7117	7.61213	6.85816	8.3202	7.331	7.19686	7.85994	8.04926	7.26424	8.99779	8.17433	8.16526	7.43376	7.95493	8.17179	8.52732	8.13753	8.21462	8.11147	8.69884	8.22926	8.50873	9.09089	8.91076	8.8453	9.32772	8.68018	8.5729	8.93863	8.14573	8.44829	8.28829	8.98627	9.33014	8.33371	8.67826	9.06224	7.41414	9.09839	7.8584	7.76169	8.20578	5.92734	6.16091	5.91855	7.40555	7.32177	7.25934	6.68287
SP5448_04945	7.44962	7.52229	6.75016	7.96796	6.98742	6.87696	7.60195	7.60285	7.13717	8.816	7.87513	7.64667	8.13682	7.76971	8.23594	8.42387	8.04281	8.24284	8.01011	8.61784	8.24864	7.86082	9.37313	8.65962	8.52627	9.37048	8.69325	8.63945	8.89477	7.87577	8.43185	7.97723	8.86711	9.12797	8.17537	8.55776	9.07189	7.20201	9.00807	7.99896	8.01071	8.1732	6.4349	6.19372	6.31032	7.84784	7.81864	7.69156	6.98164
SP5448_04950	8.3968	8.53213	7.70812	8.98438	7.85496	7.66242	8.42568	8.28091	8.02553	9.61622	8.78292	8.51389	7.7491	8.70466	9.18728	9.23941	8.91999	9.19627	8.89848	9.49237	9.04603	8.38057	10.0746	9.30118	9.25203	10.0472	9.23074	9.16541	9.31648	8.45464	9.09538	8.79475	9.64549	9.68113	9.03789	9.26651	9.78395	8.01775	9.71026	8.53967	8.48232	8.78074	7.46814	7.2116	7.39796	8.8397	8.86689	8.52763	8.27664
SP5448_04955	8.2784	8.27531	7.28359	8.64815	7.63838	7.3747	7.92517	7.66999	7.56473	8.84082	8.48856	8.05094	8.55598	7.92791	8.44447	8.63248	8.46726	8.71562	8.33741	8.85199	8.45242	7.71993	9.51452	8.91338	8.86487	9.33802	8.62223	8.42235	8.68065	7.61237	8.71709	8.53282	9.22123	9.19159	8.37937	9.18346	8.96653	7.59963	8.99007	7.74871	7.65189	8.45881	7.10086	6.89623	6.79616	8.32755	8.25105	7.98807	7.54277
SP5448_04960	8.41842	8.46369	7.58959	8.79853	7.85529	7.66184	8.28609	8.01078	7.83723	9.22127	8.71435	8.34288	7.87233	8.24151	8.81475	8.82435	8.67707	9.05476	8.72532	9.08519	8.68273	8.19591	10.0291	9.42549	9.17524	9.93205	9.16639	9.02311	9.21506	8.15041	8.98656	8.90815	9.64087	9.42192	8.88553	9.40598	9.54224	7.87217	9.49082	8.46321	8.28244	8.90075	7.50994	7.30042	7.42238	8.84647	8.82369	8.62162	8.48395
SP5448_04965	7.82399	7.85261	6.99244	8.18291	7.139	6.96766	7.60925	7.31361	7.16373	8.45023	7.93791	7.72646	8.17437	7.65808	8.19431	8.15485	8.07496	8.47349	8.06413	8.38018	8.00516	7.7176	9.33419	8.89088	8.65121	9.36559	8.5992	8.32876	8.5323	7.36823	8.36341	8.34337	8.94375	8.97505	8.32899	8.92871	8.97293	7.44159	8.8807	7.83879	7.63891	8.21898	7.31683	7.51811	7.25568	8.57747	8.56857	8.34448	8.28431
SP5448_04970	8.19924	7.93277	7.06186	8.22057	7.21872	7.08315	7.78837	7.40638	7.29214	8.30591	7.92548	7.69026	7.57527	7.67555	8.09465	7.93487	8.15349	8.46201	8.10537	8.28732	7.94014	7.81799	9.34475	8.77985	8.56023	9.18259	8.45692	8.18401	8.54407	7.22727	8.29835	8.32404	8.79218	9.09521	8.04597	8.86978	8.85369	7.29435	8.8359	7.83594	7.50934	8.23883	7.65635	7.88707	7.41001	8.58965	8.62102	8.50513	8.38099
SP5448_04975	7.11266	6.46298	6.09508	6.75105	6.09475	6.19452	6.3203	5.9261	5.83443	6.35554	6.0283	5.82385	7.64455	6.41128	6.53048	6.06409	6.71615	6.65264	6.39679	7.55699	6.77719	5.94316	7.08524	6.9688	6.86534	7.06067	7.00347	6.40616	6.62405	5.66459	6.82442	6.82882	7.14844	7.76765	6.62165	7.41398	6.87903	6.26391	7.13678	5.93213	5.57849	6.42271	7.0856	7.11514	7.09012	7.48191	7.4908	7.78215	7.07084
SP5448_04980	8.7688	8.23838	8.28612	8.5363	8.10669	8.43874	8.63937	8.41427	8.39151	8.80714	8.5263	8.36736	6.50625	8.56477	8.72494	8.41434	8.6715	8.88234	8.63858	9.2347	8.81319	8.69505	9.51347	9.11773	8.95873	9.39423	9.05296	8.86538	9.15809	8.51674	8.98219	8.957	9.25655	9.30098	8.91053	9.01154	9.05119	8.4993	9.21949	8.13892	8.07605	8.33339	8.88226	8.75151	8.94067	8.75108	8.82561	9.22022	8.27419
SP5448_04985	11.8161	11.5781	12.0136	11.6567	11.59	11.8249	12.3003	12.5341	12.6074	12.4609	12.2884	11.9755	8.73821	12.2772	11.7868	11.4969	12.0459	11.5738	12.1242	12.934	12.2446	12.9154	13.0383	13.2394	12.9681	12.6345	12.5349	12.6166	13.0579	13.0509	13.1738	13.5798	13.2208	13.1356	12.9247	13.4943	13.0877	13.5054	13.2678	12.5706	12.9924	12.7858	11.8438	10.2847	11.2169	12.6873	12.5913	11.5391	11.817
SP5448_04990	6.23146	6.12857	6.16761	5.72036	6.34572	5.72529	6.32828	6.05019	6.06524	5.98771	5.89324	6.24739	11.9209	5.91505	5.93182	6.21501	6.03077	6.00343	6.17609	5.89273	6.19329	5.86008	5.02784	5.1524	5.35188	5.40581	5.49709	5.76436	5.11393	5.94923	5.0023	5.23684	4.75004	5.72183	5.33094	5.41714	5.21832	4.81958	5.31133	5.61986	6.23672	5.99128	6.91904	6.69363	7.02078	8.23863	7.94627	8.02625	7.51478
SP5448_04995	6.07925	5.61671	5.87022	5.69686	5.87593	5.73259	6.03244	5.96261	6.03084	5.6485	5.72023	5.76843	6.28803	5.96577	5.85004	5.78769	6.08135	5.76811	5.76336	5.81286	5.82292	6.76377	4.9209	5.29341	5.54175	5.32357	5.95431	6.06782	5.7323	6.30968	5.45806	5.52342	5.08646	5.32751	5.80898	5.46803	5.6743	5.38854	5.55887	6.2423	6.61377	6.11962	7.29366	7.09432	8.14814	5.83551	5.64056	5.49285	6.24954
SP5448_05000	5.48825	5.4897	5.70576	5.21747	5.55296	5.25897	5.4791	5.71997	5.75147	5.1422	5.18418	5.59344	5.87305	5.50542	5.42591	5.08115	5.58326	5.01911	5.48331	5.62906	5.59783	5.20258	3.74413	4.01148	4.69979	3.95461	4.38392	4.98948	4.11329	5.1744	4.73524	5.09194	3.59711	4.97356	4.55548	4.80159	4.07922	4.53834	4.03229	4.85622	5.31376	5.40872	7.24158	6.10915	7.91685	5.17055	5.10257	4.99599	5.73041
SP5448_05005	7.44763	7.51379	7.48949	7.15365	7.61368	6.79408	7.21801	7.46397	7.52948	6.24816	5.60495	7.36945	5.42558	7.33627	7.04499	7.46342	7.48213	7.02475	7.05911	7.1321	7.39925	5.31094	3.77027	4.44169	4.38001	5.23533	4.7466	5.09641	4.64215	5.24216	4.33114	4.26264	3.84654	4.9267	4.41795	4.13471	4.6	3.76769	4.84506	5.03352	5.21088	4.59024	7.48325	7.49803	7.88168	4.0843	4.1513	4.81195	4.1296
SP5448_05010	4.50303	4.21138	4.27738	4.18612	4.53609	3.89755	4.32514	4.54833	4.72853	3.66358	3.23661	4.5107	7.54747	4.36121	4.17457	4.46804	4.64071	4.03974	4.01124	3.94376	4.37436	3.83391	2.53313	2.98121	3.45864	2.7893	3.15662	3.21319	3.23274	3.78015	3.02966	3.22387	2.29073	3.24783	3.22217	2.41314	2.55865	3.81083	3.00061	3.57469	4.18003	3.02183	5.00544	5.28169	5.86127	1.94356	2.21652	2.52766	2.38743
SP5448_05015	8.5897	8.4938	8.29124	8.51673	8.46766	8.6854	8.28022	8.15243	8.33205	8.30113	8.27299	8.29249	4.72598	8.51954	8.67356	8.78862	8.68873	8.83356	8.62779	8.45707	8.58097	7.37785	6.89938	7.02585	7.07718	7.92085	7.45288	7.36651	7.33803	7.00065	6.99417	6.99915	6.9632	7.55779	6.80878	6.75116	7.48976	5.87173	7.27611	7.54156	7.76159	7.47261	8.95785	9.57137	9.30811	7.14044	7.28966	8.2546	7.09373
SP5448_05020	6.08205	6.03982	6.49154	6.21376	6.14136	6.35394	6.49266	6.26938	6.49643	6.33158	6.22638	6.1862	8.41692	6.07762	6.17315	6.24014	6.14383	6.41695	6.34479	5.98157	6.25903	5.75345	4.02913	4.8581	4.61491	5.40069	4.98992	5.30769	5.04356	5.48241	4.23156	4.8858	4.35092	4.97939	4.69151	4.13893	5.095	3.63622	5.0475	4.82922	4.75586	4.60098	6.20971	6.02069	6.28031	4.17436	3.97585	5.91728	3.76164
SP5448_05025	8.96566	8.68723	8.73528	8.56467	8.64174	8.76547	8.74304	8.32924	8.53004	8.90177	8.7822	8.52658	6.29114	8.62001	8.77004	8.82577	8.74794	8.88695	8.68932	8.41322	8.5388	7.8192	6.78593	7.44403	7.51166	7.80377	7.72882	7.8724	7.46441	7.84689	7.73714	7.8361	7.29187	7.68811	7.64517	7.41635	7.77855	6.48794	7.41237	7.8429	7.87991	8.03519	9.21599	9.65209	9.64457	7.47017	7.38588	8.8595	7.6641
SP5448_05030	9.29771	9.36105	9.27475	9.2142	9.29074	9.28275	9.43464	9.33401	9.42769	8.95786	9.11832	9.16166	8.70067	9.45652	9.37057	9.24492	9.45516	9.34141	9.38789	9.36355	9.44225	7.67408	6.12977	7.0942	7.15554	7.93892	7.44367	7.70437	7.15797	7.58089	6.82597	7.39008	6.30424	7.21229	7.50841	7.28389	7.17172	6.61738	7.11951	7.20523	7.15693	7.33586	9.2178	8.50014	9.27478	7.00725	7.04349	8.06711	7.03818
SP5448_05035	8.85023	8.7338	8.96688	8.46762	8.73009	8.69132	8.8294	8.46842	8.57927	8.46834	8.24819	8.43166	9.33944	8.71113	8.71234	8.56162	8.7855	8.73789	8.66309	8.55619	8.59298	7.5077	6.58564	6.95895	7.04286	7.59981	7.28683	7.76265	7.07823	7.50887	7.16794	6.90508	6.61395	7.45784	7.31985	7.0069	7.11579	7.57713	7.21233	8.26049	8.56017	7.42873	9.25929	9.69882	9.68665	7.34976	7.43695	8.18148	7.28914
SP5448_05040	7.09242	6.73794	6.69824	6.84868	6.89944	6.76622	7.01128	6.90401	7.23414	6.61626	6.30416	6.89063	8.96516	6.82687	6.72105	6.66346	7.13614	6.91938	6.5598	6.95417	6.63509	6.76596	5.42367	6.06418	6.37493	6.28825	6.31905	6.89954	6.78422	6.87855	6.20896	6.34169	5.87795	6.02751	6.24109	5.66884	6.12577	6.37125	6.32248	5.67239	6.24221	5.39713	7.04793	7.51783	7.60974	5.68184	5.44767	6.54743	5.74907
SP5448_05045	7.48053	7.0158	6.86987	7.20353	7.18906	6.93197	7.10435	6.93243	7.48818	6.95729	7.00076	6.84684	7.05345	6.97028	6.95623	7.05527	7.48658	7.28825	6.83471	6.78498	6.8317	8.20714	7.46843	7.69728	8.1618	7.62185	7.98947	8.68183	8.36098	8.58646	8.04211	8.18438	7.59532	7.78347	7.99315	7.91663	7.66144	8.25909	7.72027	7.95412	8.09017	7.7347	6.93707	6.63786	7.31833	7.14166	6.86701	7.09621	6.73321
SP5448_05050	9.66201	9.39771	9.27071	9.21351	9.09642	9.25827	9.31225	9.62244	9.86926	9.33697	9.78693	9.12992	7.03371	9.33704	9.12939	8.84832	9.52198	9.42052	9.64511	9.47979	9.54015	9.21591	8.23758	8.52105	8.85344	8.78682	8.67868	9.40036	8.80753	9.42099	8.58512	9.01194	8.65437	8.9421	8.78375	8.99405	8.90294	8.51271	8.8964	9.33447	9.42094	9.55414	10.0737	9.33172	9.80158	8.79901	8.77757	9.60456	8.56516
SP5448_05055	8.04543	7.69697	7.61017	7.90238	7.71973	8.00739	7.74866	7.73174	8.18927	7.93293	8.14496	7.52452	9.03836	7.80959	7.798	7.55724	8.08002	8.02731	7.76216	7.60514	7.74127	8.15556	7.28605	7.38713	7.83941	7.73794	8.00576	8.41868	7.97993	8.22255	7.53758	7.71119	7.51575	7.84091	7.66819	7.44705	7.77474	7.65937	7.71652	8.26885	8.40036	8.15406	9.15993	9.00741	9.01837	8.14016	8.03064	8.75752	8.06119
SP5448_05060	5.39101	4.74592	4.87491	5.08935	4.74751	4.63027	4.5924	3.76653	3.75512	6.06598	5.09711	4.70405	7.58234	4.42681	4.9623	5.66705	4.54723	5.22503	4.51584	4.07366	4.23604	7.40546	8.19557	8.30995	9.26302	8.49224	9.26896	7.69472	8.15649	7.53522	8.52891	8.96486	8.18219	8.83632	8.46555	8.92463	7.96981	6.51124	8.26975	6.34913	6.75925	6.31692	4.4685	5.09227	4.68419	5.72684	5.73947	5.44002	4.74573
SP5448_05065	4.88508	4.04036	4.01728	4.61998	3.98627	3.84811	3.99197	2.83303	2.59702	5.42208	4.47878	4.00687	4.77682	4.05464	4.44328	5.05845	4.14985	4.56021	4.04463	3.74881	3.64947	6.99836	7.80173	7.88869	8.91525	8.34931	9.09826	7.65986	8.05509	7.32117	8.23675	8.37735	7.79904	8.52324	8.41371	8.64243	7.96636	6.42552	8.00779	6.37752	7.03203	5.9196	4.22771	4.38271	4.61629	5.35752	5.45973	5.31364	4.41141
SP5448_05070	4.21508	3.65463	3.69022	4.19568	4.02877	3.69639	3.74859	3.00061	2.90801	5.18978	4.40976	3.68933	4.30188	3.21546	3.92079	4.69409	3.91506	4.26458	3.80268	3.14287	3.34012	6.90584	7.51964	7.62594	8.6077	7.89278	8.61814	7.37092	7.59481	6.89848	8.01045	8.24033	7.42436	8.06696	7.89938	8.03706	7.36418	5.94054	7.57228	5.86045	6.28708	5.7481	3.8063	4.00021	3.85347	4.8484	4.97816	4.70189	3.96399
SP5448_05075	4.29391	3.73172	3.5815	4.1339	3.94012	3.81833	3.81569	3.12405	2.98891	5.31177	4.68255	3.86647	3.8466	3.7227	3.83855	4.77744	4.13609	4.21419	4.11792	3.21624	3.46744	7.30057	7.51538	7.87874	8.67584	7.98125	8.70396	7.64844	7.71873	7.18039	8.28433	8.57073	7.41693	8.20213	8.02136	8.16611	7.64748	6.25465	7.65407	6.19407	6.74603	6.07598	3.95729	4.21035	3.92811	4.82331	4.93551	4.44025	4.09927
SP5448_05080	5.39052	5.13398	4.38522	5.16965	4.69164	4.4293	4.88012	4.04536	3.54179	6.39352	6.01498	4.62337	3.85963	4.22183	5.00311	5.37618	4.64713	5.07552	4.969	3.90589	4.0246	7.72382	8.05963	8.13874	9.29788	8.85689	9.34548	8.19402	8.36086	7.56902	9.08819	8.99878	8.0347	8.46607	8.55276	8.84815	7.86094	6.26695	7.96204	6.18872	7.00315	6.33575	4.64538	4.96518	4.74843	5.63343	5.73611	4.90382	4.65624
SP5448_05085	5.28422	4.88291	4.77591	5.29404	4.7	4.63941	5.15706	4.26346	4.13719	6.47204	6.07634	4.9017	4.93805	4.50807	5.16465	5.28331	4.98791	5.25531	4.78284	3.99034	3.90099	7.4466	7.83791	8.11912	9.03399	8.82097	9.08281	8.09358	7.96577	7.13905	9.14437	8.91877	7.70456	8.33798	8.39041	8.59824	8.14782	5.5128	7.94697	5.92251	6.54586	5.64196	5.10214	5.51004	5.04719	5.78184	6.26765	5.46789	5.49738
SP5448_05090	3.9923	3.40784	3.11628	3.82657	3.43985	3.3718	3.42269	2.76757	2.59126	5.20663	4.91523	3.31617	4.58562	3.25485	3.44265	3.96203	3.67086	3.89708	3.63228	3.02409	2.88954	6.14722	6.5658	6.78392	7.9614	7.4382	7.87865	6.88154	7.04943	6.0702	7.89151	7.94384	6.3431	7.38302	7.03216	7.43685	6.52956	4.55537	6.52472	4.55924	5.06899	4.95863	3.95721	3.94876	3.79984	4.53757	4.63992	4.55076	3.76219
SP5448_05095	4.99643	4.70442	3.91576	5.07956	4.68996	4.6207	4.86514	3.4967	3.82641	6.79673	6.54574	4.36224	3.36699	4.19558	4.7963	4.62943	4.39389	4.74522	5.05746	3.75844	3.64312	7.22554	7.6716	7.94158	8.92725	8.50846	8.88133	7.89916	8.12073	7.2258	8.85194	9.04055	7.5856	8.47153	8.0287	8.39412	7.57184	4.91148	7.57751	5.92876	6.21123	5.98288	4.72279	5.38381	4.52383	5.45802	5.61345	4.99576	4.87496
SP5448_05100	3.5494	3.38651	2.71078	3.49136	3.45293	3.66699	3.73925	2.8799	2.62228	5.64486	5.20201	3.04706	4.48203	2.95172	3.72522	3.70009	3.54927	3.8121	4.15344	2.98514	2.67272	6.6241	6.39934	6.97625	8.08265	7.66192	8.11769	7.05716	7.3956	6.26648	7.67713	8.15847	6.43622	7.3508	6.9455	7.11438	6.53506	3.87552	6.65147	4.85992	5.85757	5.25213	3.57551	2.73257	3.61285	4.27384	4.36477	4.12437	3.38065
SP5448_05105	3.83059	3.35813	3.24619	4.3353	3.55041	3.28235	3.54564	3.10074	3.41043	5.71341	4.64574	3.39242	2.95824	3.02899	3.29254	4.25662	4.00238	3.8587	3.93968	2.64282	2.91907	6.04691	6.00179	6.56653	7.7776	7.97304	7.70553	6.36948	7.11132	6.23464	7.28659	7.42802	6.3476	6.98829	6.89748	6.58376	6.32135	5.18391	6.39988	4.37268	4.92515	4.19147	1.95096	1.65107	2.83345	2.42742	2.44206	2.0094	1.42269
SP5448_05110	7.05471	6.93683	6.84916	6.72703	7.05666	6.83294	7.19003	6.70168	6.79521	7.1485	7.20601	6.9861	3.10931	6.81591	7.00799	7.22146	6.92644	7.12956	7.20021	6.76971	7.01262	6.69349	6.40297	6.39377	6.73907	7.24743	6.8422	6.55651	6.79547	6.6013	6.70517	6.84027	6.1685	6.7121	6.35594	6.49822	6.36484	5.26924	6.46256	6.02994	6.14509	6.15782	7.06165	6.53035	7.19223	5.59136	5.45373	6.36232	5.25293
SP5448_05115	5.99373	5.71486	5.50657	5.61514	5.72905	5.52772	5.63484	5.03996	5.34307	5.78633	5.77698	5.76161	6.93506	5.40596	5.53963	5.88442	5.69033	5.90516	5.70476	5.23742	5.62032	5.09843	4.70143	4.9561	5.3479	5.59421	5.17892	5.0884	5.12638	5.25574	5.26144	5.34137	4.74656	5.13043	4.74878	4.9269	4.80427	3.95617	4.9389	4.6247	4.91782	4.59753	5.86181	6.05655	6.33343	4.35424	4.01845	5.15125	3.80142
SP5448_05120	5.04956	4.7727	4.98608	5.14161	5.15437	5.0964	4.78911	4.68642	4.88873	5.16202	5.33268	5.0387	5.66058	4.97565	4.95861	5.08608	5.13142	5.10365	4.80652	4.55507	4.64939	4.99135	5.36822	5.27562	6.69749	6.47694	6.40994	5.60246	5.21427	4.82272	6.58995	6.39554	5.40221	6.00943	5.96092	5.59128	5.46292	3.87908	5.89113	5.06642	5.27611	5.02017	5.15381	5.29649	5.30281	3.81222	3.9292	4.80864	3.79448
SP5448_05125	4.7005	4.47909	4.44294	4.3921	4.4301	4.57651	3.87186	3.8045	4.09312	4.77331	4.83117	4.29148	5.0938	4.31307	4.21697	4.86609	4.82938	4.68572	4.46582	4.26644	3.9456	4.71922	4.9503	5.01085	6.23519	6.24256	6.19999	5.3027	5.13831	4.62479	6.20286	5.97978	5.10419	5.98636	5.21775	5.60805	5.40687	2.87039	5.73695	4.66447	5.22638	4.62608	4.93789	5.32519	5.06036	4.03353	3.53235	4.71661	3.88506
SP5448_05130	5.96688	5.26137	5.37634	5.45147	5.74514	5.63533	5.12459	4.53698	4.81691	5.49304	5.50163	4.92716	4.58382	5.26184	5.50241	5.24864	5.5078	5.3474	5.00751	4.69515	4.6279	5.57216	5.74729	5.59498	6.97013	6.88993	6.93754	6.31636	5.70403	5.44822	7.12723	6.90382	5.53549	7.361	6.31881	6.50236	6.05543	4.16042	6.2913	5.71625	6.1967	5.59681	5.23973	5.80112	5.68924	4.29658	4.16742	5.13845	4.24086
SP5448_05135	4.22554	4.11334	4.13909	4.00177	3.97856	4.21695	3.74723	3.358	3.51359	4.36078	4.14216	3.81605	5.3772	3.8495	4.10546	4.31293	4.38984	4.43911	3.68766	3.18643	3.46939	4.61301	4.22167	4.60808	5.78778	5.84113	5.74859	4.94388	4.97255	4.15678	5.68498	5.98047	4.34792	5.72421	5.0188	4.95388	4.74526	2.82539	4.90801	4.30025	4.66309	4.25645	4.66004	4.9095	4.86558	3.45008	3.35478	4.47441	3.3324
SP5448_05140	7.25844	6.89951	6.93642	6.92459	6.76277	7.06058	6.79908	6.61362	6.81861	6.59115	6.52556	6.34673	4.01892	7.07157	7.00777	6.74367	7.08936	7.00102	6.43192	7.1686	6.76765	4.96464	5.02703	4.69113	5.06401	5.59963	5.53128	5.51578	5.03341	5.18932	5.37063	5.21399	5.37399	6.27463	4.99742	4.91441	5.39082	4.15205	5.56576	5.64488	5.78989	5.43964	8.40891	8.49589	8.43984	7.06262	7.04946	8.57707	6.7202
SP5448_05145	5.57528	5.56463	5.18407	5.43736	5.61361	4.99954	5.25206	5.06267	5.40235	5.52025	5.19253	5.6935	6.96615	5.25485	5.32692	6.08877	5.93152	5.7942	5.67898	5.99931	5.72893	4.79996	5.27818	5.10638	4.9901	5.13708	4.96757	4.90313	4.79585	5.01486	4.78331	5.16533	5.28594	4.87062	5.18807	5.04456	4.92484	4.96739	4.59407	4.41092	4.68992	4.92348	5.99558	6.05767	6.49422	4.70898	4.82152	4.87291	4.56304
SP5448_05150	5.84253	5.78421	5.37915	5.38798	5.63339	5.2047	5.3927	5.27464	5.60262	5.80067	5.31764	5.85964	5.87506	5.28689	5.55356	6.30307	6.02456	5.98728	5.8333	6.12914	5.9542	5.50252	5.46016	5.2282	5.03234	5.59816	5.28698	5.51569	5.54329	5.25826	4.95363	4.96907	5.36992	5.08259	5.26697	4.81589	5.16333	5.37811	5.0829	4.88582	5.15592	4.5214	5.97938	6.04318	6.4353	4.47468	4.55288	4.8858	4.48756
SP5448_05155	3.29825	2.50858	2.6847	3.15835	2.45511	2.9539	2.70771	2.40484	2.88026	2.95344	2.66954	2.58208	6.07407	2.95443	2.68002	2.75505	3.50306	2.76763	2.3088	2.23521	2.49573	3.40649	2.90226	3.26007	4.14668	2.69732	3.73833	3.7684	3.61719	3.33492	3.72581	3.59605	2.73605	3.21272	3.70667	3.01976	2.74555	3.54973	3.26792	2.8778	3.37758	2.49612	2.12232	1.91207	2.33752	1.54911	1.4041	2.29145	0.810267
SP5448_05170	2.60176	1.59941	1.35989	2.30087	1.68929	2.21756	1.63807	1.91782	2.04795	2.26447	2.23678	1.94221	2.91906	2.18608	2.20599	1.80067	2.35165	2.10814	1.73249	2.40849	2.12888	3.19589	1.88616	2.78242	3.13631	2.02195	2.54466	2.80544	2.96016	2.88192	2.89258	2.46297	1.98539	2.96379	2.70224	2.4772	2.18323	3.58615	2.46135	2.49745	2.25782	2.62907	1.59031	1.836	1.43975	2.46628	2.21582	2.22532	1.99249
SP5448_05175	7.78466	7.49758	7.48189	7.72023	7.70944	7.85017	7.29239	7.38388	7.55666	6.7643	6.49262	7.28387	2.28526	7.87025	7.85289	7.71891	7.87442	7.77636	7.73362	8.13862	8.01491	6.04263	5.27355	5.32063	5.7347	6.56218	6.05658	6.68234	6.10784	6.12255	5.67563	5.36595	5.36383	6.57891	5.63954	5.548	5.99535	5.64073	6.04784	6.45462	6.55942	6.05999	8.35261	8.6083	8.35249	6.44914	6.46096	8.21427	6.37482
SP5448_05180	3.49064	2.89598	2.46474	3.28181	2.96099	3.38971	3.2387	3.07796	3.16758	2.85452	2.86685	2.4777	7.87898	3.24416	3.05294	2.62291	3.71098	3.38097	2.95784	3.29263	2.88317	4.49711	3.2858	3.65458	4.59692	3.44037	4.72182	4.87517	4.45108	4.73411	4.28842	4.03151	3.44704	3.81592	4.52813	3.31655	3.33189	5.10245	3.6108	4.127	4.20654	4.15054	2.86793	3.24924	2.84673	1.71607	1.76731	2.43142	1.93337
SP5448_05185	8.12562	7.79343	7.48724	7.76346	7.78544	7.70788	7.71494	7.6088	7.60172	7.55496	7.4911	7.83719	3.00286	7.75923	7.74045	7.75956	7.81669	7.77685	7.60586	7.65342	7.62797	6.85037	6.4603	6.35022	6.97194	6.93256	6.90474	7.08934	6.81159	6.84193	7.07234	6.99241	6.54742	6.96289	6.78116	6.91639	6.79993	6.64438	6.63577	6.66008	6.69987	6.91507	7.59206	7.60756	7.63842	5.43519	5.5513	7.11766	5.48383
SP5448_05190	7.7085	7.55542	7.53003	7.52179	7.60486	7.66902	7.61244	7.50504	7.46329	7.57947	7.27939	7.62493	7.81993	7.59102	7.75334	7.75797	7.8375	7.90595	7.85269	7.77476	7.78183	7.43597	6.89164	6.88818	7.32732	7.31147	7.43383	7.60509	7.32142	7.34464	7.2251	7.37397	6.94272	7.23479	7.18481	7.1483	7.13991	7.0559	7.09872	7.37428	7.33634	7.53684	7.47917	7.25149	7.52551	6.10506	6.00739	7.22748	5.78578
SP5448_05195	6.44417	5.99583	5.95716	5.88963	6.04656	6.22839	6.26336	6.00082	5.95646	6.71669	6.79857	5.9134	7.81083	5.78372	5.89748	6.35298	6.4005	6.42139	6.69395	6.34399	6.26806	7.37406	5.30661	5.43953	5.51753	5.35959	5.64328	6.72169	6.24993	7.28675	5.36056	5.56412	5.2045	5.16045	5.72651	5.7558	5.7313	6.11543	5.85996	6.93283	7.20699	7.3447	7.31968	7.53838	7.21739	7.79583	7.5254	7.92996	7.01603
SP5448_05200	6.72816	6.28207	6.67625	6.13653	6.48656	6.79415	6.76372	6.09676	6.26	7.36792	7.01922	6.57918	6.34838	6.12872	6.38906	7.13104	6.75936	7.02994	7.22215	6.60958	6.64763	7.93889	6.02003	6.41727	6.35656	6.29834	6.74384	7.38955	6.92961	8.04431	6.1426	6.16342	6.22462	6.61063	6.78701	6.51025	6.55391	6.98792	6.62362	7.95564	8.14456	8.2935	7.61425	7.77605	7.62291	8.57442	8.40222	8.57915	7.72644
SP5448_05205	8.23613	7.88223	8.15098	7.81191	7.86711	8.11085	8.00868	7.66733	7.90163	8.4331	8.24554	7.80247	6.95437	7.74207	7.76631	7.99069	7.99871	8.13811	8.1019	7.85048	7.81196	8.5462	6.93845	7.3512	7.38226	7.53184	7.59368	8.02589	7.56888	8.52095	6.95545	7.13466	7.21785	7.78618	7.43555	7.27039	7.53727	7.37262	7.53453	8.33871	8.38723	8.46404	8.8552	9.36419	8.9532	8.94194	8.82682	9.41112	8.35499
SP5448_05210	12.3279	12.029	12.3647	12.214	11.8593	11.967	12.6885	12.8872	12.9132	13.3184	12.794	12.2155	7.97836	12.4184	12.2842	11.902	12.4212	12.3999	12.5007	13.363	12.5176	14.6447	15.0917	14.9641	14.9505	14.3066	14.6452	14.4499	14.8491	14.797	14.9967	15.1921	15.0852	14.8027	15.0118	15.0428	14.697	15.5432	15.0465	14.3738	14.2174	14.2843	11.5934	10.9594	11.2382	13.3307	13.3857	11.992	13.2683
SP5448_05220	7.13951	6.78463	6.79602	6.7609	6.88486	7.0372	6.79633	6.35213	6.74246	6.48829	7.01811	6.71267	12.3771	7.01797	6.77461	6.62178	6.96947	6.96303	6.71335	6.84653	6.72308	6.83238	6.04186	5.90406	6.37915	6.33116	6.6878	6.91307	6.35936	6.55708	6.50203	6.22878	6.13996	6.85876	6.57364	6.24057	6.15469	6.02733	6.05318	6.3677	6.54243	6.26218	7.96412	7.79099	8.16962	6.20501	6.24283	6.99459	6.40186
SP5448_05225	9.11777	9.15912	9.42458	9.28739	9.15755	9.39143	9.27418	9.26386	9.38352	9.42648	9.65481	9.29462	6.84476	9.13003	9.16259	9.18463	9.23996	9.3682	9.30211	8.97097	9.22122	8.54415	8.71478	8.53465	8.5948	8.75152	8.75927	9.14091	8.46783	8.55783	9.00099	8.80841	8.6053	8.67373	8.55467	8.42143	8.53555	7.42424	8.58488	8.91019	8.8832	8.9906	9.33972	9.5696	9.39072	7.85857	7.89755	8.64232	7.44089
SP5448_05230	8.49121	8.41413	8.32475	8.41606	8.40213	8.59851	8.437	8.24433	8.35548	8.74412	8.46778	8.27875	9.32451	8.49017	8.64144	8.75585	8.76231	8.90189	8.56165	8.27254	8.48784	8.32708	8.042	8.01516	8.1491	8.45736	8.52406	8.8157	8.32986	8.30657	8.3536	8.26736	8.04998	8.41053	8.01439	7.8702	8.29584	7.22675	8.13475	8.41406	8.63189	8.36103	9.15071	9.0865	9.14941	7.432	7.47714	8.78953	7.32899
SP5448_05235	10.3177	10.0306	10.2359	10.0951	10.3009	10.449	9.93642	9.99088	10.3053	9.70557	9.81846	9.94048	8.51999	10.3307	10.3046	10.2465	10.339	10.2598	10.356	10.3371	10.5006	7.38423	7.32039	7.68821	7.72429	7.78079	7.72287	7.75852	7.42145	7.37069	7.6067	7.77895	7.40697	7.67707	7.36784	7.29521	7.71085	6.2939	7.4232	6.97125	7.22155	7.19588	10.5588	10.6096	10.5767	8.65061	8.724	9.43672	8.19852
SP5448_05240	10.0619	9.94605	9.8349	10.041	9.46448	9.83888	10.1638	9.5686	9.70106	10.942	10.5675	10.0413	10.1647	9.70613	10.2237	10.4043	10.3352	10.7143	10.4516	10.1901	10.0852	10.8959	10.7533	10.8965	10.9067	11.3506	11.0835	10.7071	10.8548	10.3334	10.5183	10.4579	10.7513	10.7518	10.4658	10.5907	10.9223	9.09095	11.0584	10.7702	10.592	10.7161	9.49438	10.1463	9.3129	10.1288	10.0518	10.6653	9.32698
SP5448_05245	6.38257	6.47964	6.19914	6.55434	6.53014	6.72809	6.22426	6.39165	6.47615	5.96048	6.45454	6.50318	10.3423	6.63108	6.73288	6.73621	6.72576	6.82515	6.61529	6.37015	6.58424	5.75804	5.42374	5.62358	5.70972	5.89813	5.78456	5.7466	5.6476	5.68698	5.20644	5.24986	5.28334	5.38803	5.3854	5.05211	5.36733	4.97809	5.5371	6.10928	6.27953	6.19133	7.08613	6.81625	6.84191	7.19037	7.11285	7.93967	6.36937
SP5448_05250	6.78084	6.81181	6.62115	6.9362	6.79676	7.12435	6.68218	6.6574	6.69808	6.34235	7.01545	6.73742	6.51546	6.8581	7.06803	7.00773	6.95228	7.15509	6.96323	6.73886	6.90369	6.14667	5.89972	6.06694	6.22382	6.28559	6.20877	6.15662	6.04873	5.96823	5.54491	5.47576	5.61663	5.89249	5.69036	5.71905	5.77116	5.41337	5.92201	6.82676	6.76271	6.82672	7.49822	7.81622	7.44925	7.92282	7.78483	8.42543	7.4433
SP5448_05255	7.69432	7.7043	7.61476	7.73999	7.66632	7.90571	7.56705	7.29911	7.46737	7.20865	7.86851	7.66683	6.78786	7.57899	7.6223	7.57402	7.51526	7.69492	7.72941	7.45543	7.64797	6.64872	6.42049	6.38268	6.61815	6.66746	6.38049	6.65343	6.08169	6.5012	6.08794	5.85289	6.16674	6.37731	6.12365	6.22009	6.17901	5.50191	6.29567	7.07633	6.98651	7.53683	8.40866	9.15971	8.49674	8.85786	8.81275	9.17666	8.66473
SP5448_05260	7.86573	7.81677	7.54676	7.62917	7.84074	7.86625	7.66359	7.54828	7.64802	7.32512	7.9395	7.80632	7.55318	8.0389	8.12951	8.19111	8.06786	8.01994	8.13935	7.90792	8.07161	7.08959	6.92701	7.02398	7.19262	7.15139	7.16775	7.25435	6.76351	7.0784	6.62886	6.66595	6.62411	7.1449	6.90794	7.08173	6.7683	6.47418	6.89456	7.82096	7.80289	8.34456	8.83325	8.43598	8.64839	9.67499	9.48356	9.77748	9.23618
SP5448_05265	7.09516	6.89942	6.88462	7.00164	6.9326	7.23814	6.88965	6.63592	6.8025	6.69976	7.18504	6.95659	7.87636	6.97896	7.2361	7.4117	7.2296	7.46536	7.31645	7.01981	7.25896	7.02773	6.61004	6.80281	6.8957	6.87443	6.81092	6.93532	6.60404	6.94634	6.26893	6.11241	6.55733	6.66087	6.67579	6.21668	6.68863	5.95396	6.74983	7.60062	7.73664	7.8295	7.95202	8.46628	8.06264	9.00365	8.85612	8.91039	8.63481
SP5448_05270	7.57828	7.39652	7.38908	7.47005	7.47498	7.64613	7.57793	7.2132	7.36959	7.24559	7.70044	7.36736	7.07451	7.56683	7.84902	7.7818	7.68131	7.92467	7.74486	7.51303	7.69458	7.4602	7.03844	7.16096	7.29962	7.21999	7.26288	7.33573	6.92506	7.3499	6.65099	6.55391	6.74189	6.99902	6.91578	6.59194	7.10983	6.47642	7.08602	8.03311	8.21181	8.32273	8.65541	8.19297	8.45888	9.8799	9.6805	9.50824	9.39778
SP5448_05275	7.7465	7.61133	7.38481	7.46939	7.48961	7.73575	7.31442	7.14511	7.3762	7.18627	7.63817	7.51156	7.60853	7.65927	7.83482	7.83921	7.64364	7.77126	7.79986	7.59702	7.69703	7.58726	6.97325	6.9221	7.13029	7.16334	7.16033	7.26142	6.87526	7.32181	6.61532	6.29751	6.80247	6.9241	6.80785	6.57108	6.84057	6.34396	7.02667	8.07829	8.30155	8.11822	8.66421	8.55923	8.55402	10.0233	9.74997	9.53674	9.38062
SP5448_05280	8.16833	7.99627	7.8723	8.03874	8.10023	8.20362	7.86189	7.68938	7.86414	7.72415	8.04713	7.99743	7.49329	8.07847	8.25052	8.13932	8.0054	8.32251	8.09604	8.1077	8.17915	7.00442	7.05722	6.82074	6.7889	7.27418	6.95273	7.08536	6.72747	6.83853	6.81159	6.56534	6.66079	6.79649	6.50361	6.40137	6.60135	5.7902	6.66893	7.53719	7.53466	7.73692	8.89443	8.60729	8.79219	8.33968	8.19715	8.66968	8.06256
SP5448_05285	7.97152	7.75839	7.60142	7.84522	7.8167	8.05223	7.69672	7.55911	7.65224	7.45528	7.66672	7.75342	8.00504	7.9775	8.0458	7.94669	7.91318	8.14173	7.89968	7.8023	7.9315	6.64383	6.33794	6.32128	6.40735	7.12033	6.71871	6.99489	6.68338	6.39089	6.45063	6.21745	6.36386	6.76801	6.13437	6.24362	6.70394	5.08005	6.53674	7.39272	7.42436	7.21447	8.3736	8.43621	8.33454	6.33116	6.39684	7.55377	6.21388
SP5448_05290	8.22344	8.11991	8.28912	8.2785	8.14602	8.58152	8.09177	8.05185	8.21426	7.94511	7.9119	8.03645	7.80228	8.33081	8.3365	8.13015	8.28542	8.46657	8.12637	8.13607	8.26761	7.0561	6.63923	6.70199	6.62057	7.4675	7.12593	7.17146	6.95884	6.84669	6.7133	6.93524	6.56167	6.6008	6.37848	6.26435	7.14838	5.47694	6.96176	6.97159	6.78553	7.08938	8.60613	8.15155	8.64146	6.63866	6.53588	7.73878	6.46512
SP5448_05295	8.40487	8.21378	8.71958	8.16274	8.39279	8.80439	8.07121	7.45494	7.55005	7.32227	8.24004	8.09744	8.16818	7.76604	7.84899	7.76289	7.71136	7.9447	8.22834	8.55572	8.17293	5.78736	4.67285	5.42594	5.63663	6.51371	5.62455	5.92205	5.72401	5.51321	4.94232	5.07443	4.61878	6.0392	5.74	4.6279	5.65632	4.63373	5.9476	6.44613	6.32372	7.08974	6.7153	6.60361	6.86221	5.45857	5.35383	6.18182	5.43947
SP5448_05300	5.98585	5.77903	6.26588	5.98469	6.11904	7.01424	6.17256	5.41278	5.68319	5.57835	6.6554	6.07313	8.15203	5.92732	5.99165	6.05008	5.82953	6.32886	6.52624	6.1374	6.28458	4.87379	3.75308	4.29657	4.53782	5.46259	4.94101	5.04647	4.68429	4.51402	3.98206	3.86427	3.94598	4.85745	4.44474	3.37838	4.72818	3.56736	4.79739	5.95174	5.96685	5.97478	5.97039	6.35252	6.17595	4.70198	4.68059	5.67933	4.7609
SP5448_05305	6.96914	6.95367	6.25892	6.7818	7.56739	6.94847	6.20559	7.09592	7.95381	4.88873	5.20315	7.31606	6.19972	7.77927	7.36468	7.09844	7.52614	6.72109	6.87684	7.35729	7.92926	5.23129	4.09078	4.6974	5.01995	4.48119	5.14085	6.14994	5.22322	5.3724	4.76947	4.68164	4.34326	4.66145	4.90726	4.66683	4.18874	5.37087	4.83553	4.52721	4.96259	4.41735	8.76247	8.77296	8.78125	5.98181	6.05591	8.54107	5.72792
SP5448_05310	6.97535	7.02116	6.59581	6.94329	7.5868	6.93846	5.86911	7.25605	8.1127	4.78579	4.98739	7.5237	7.55427	7.7953	7.05863	7.01637	7.49231	6.60408	6.66038	7.39451	7.94895	5.29014	3.76423	4.54634	4.71593	3.98571	4.74842	5.55677	5.36937	5.25508	4.75322	4.39977	4.10527	4.43945	4.72221	3.10135	4.46766	4.93995	4.66187	4.71931	5.08935	4.0135	8.39027	9.0446	8.48822	5.46971	5.73594	8.06169	5.43394
SP5448_05315	7.01546	6.01465	7.06234	5.72408	6.20674	6.94094	6.37637	5.55101	4.85892	5.0778	4.85355	6.63416	7.57693	5.68548	6.69696	6.26183	5.8286	6.88794	5.79007	6.79216	6.59214	4.50543	3.25105	3.70333	3.82924	4.7769	3.87238	5.42466	4.59757	4.21859	3.78177	3.95037	3.65789	4.43218	4.06793	3.61017	4.19187	3.98747	3.99404	4.36874	4.38113	3.9409	6.36408	6.11668	5.61895	4.86041	4.88276	6.00351	4.55584
SP5448_05320	7.6107	7.09696	7.01233	7.31533	6.83423	7.17772	7.24413	6.93925	6.90156	7.61501	7.16962	7.11595	6.90565	7.1167	7.4896	7.50565	7.29896	7.87157	7.2769	7.67232	7.34534	7.54856	7.79899	7.42676	7.57122	7.94868	7.75292	7.88939	7.68056	7.35964	7.54708	7.40803	7.34835	7.82819	7.30904	7.61094	7.66183	6.4887	7.48839	7.56117	7.65016	7.62542	7.30535	7.17759	7.05495	7.6165	7.52462	8.3588	6.84957
SP5448_05325	7.9811	7.43888	7.20824	7.68687	7.23987	7.37063	7.44664	7.27286	7.07009	7.99824	7.61232	7.48868	7.2146	7.52493	7.74339	7.94139	7.57193	8.09756	7.39754	8.05214	7.58034	8.2105	8.27439	7.99183	7.94739	8.47119	8.27217	8.1856	7.97305	7.85038	7.99314	8.00782	7.86447	8.2782	8.01281	8.06256	8.34157	7.21641	8.15897	7.71369	7.67152	7.90867	7.51854	7.53697	7.08867	7.97493	7.89771	8.49636	7.29549
SP5448_05330	7.08921	5.94013	6.56836	6.52142	6.1515	6.69685	6.69173	7.49078	7.06244	6.74979	5.91017	7.39068	7.59707	7.4464	7.23592	6.90264	6.85436	7.08856	6.37144	8.69112	7.59691	7.59666	7.15309	7.30047	6.97832	7.36031	7.05881	7.38425	7.21753	7.2313	6.75981	7.05744	7.1639	7.25328	7.14047	6.96661	7.69514	7.07926	7.6207	6.74495	6.60848	7.19339	5.97367	5.31554	5.75253	6.75264	6.66178	6.98555	6.0052
SP5448_05340	9.51787	9.60323	8.91177	10.1037	9.4311	8.96715	9.74439	9.67945	9.21928	10.9604	10.0898	9.82624	7.54414	9.31566	9.51105	10.0525	9.65689	9.63754	9.6647	9.45436	9.40742	10.6797	10.6632	10.5919	10.5961	10.7599	10.4349	10.3401	10.6206	10.3924	10.6695	10.7951	10.6502	10.4615	10.1944	10.2686	10.5786	10.0821	10.5586	9.7388	10.002	9.96269	9.16696	8.98799	8.95329	11.1131	10.9817	10.0974	9.79782
SP5448_05345	8.21969	8.1992	7.22762	8.12983	8.26143	7.54825	8.45776	8.14881	7.71769	8.28356	8.28281	8.2055	9.51562	7.70233	7.75713	7.84032	7.82793	7.60544	7.83095	7.7291	7.73714	5.97592	6.76096	6.91875	7.20862	6.3393	6.31257	6.56016	6.19796	5.7666	7.28313	8.34577	6.18049	7.16009	6.12941	8.15215	5.80714	6.3865	5.56243	5.08877	5.24548	7.43627	7.29392	7.4406	7.50998	5.42376	5.6359	7.0161	4.98863
SP5448_05350	8.54708	8.38376	8.36518	8.24803	8.44611	8.70429	8.48075	8.0985	8.16793	8.43281	8.34092	8.20977	7.58142	8.33856	8.50536	8.42033	8.38371	8.63184	8.29682	8.07241	8.12551	6.33744	6.86342	6.73559	6.91013	7.45012	7.02583	7.0205	6.83092	6.15428	7.25772	7.29337	6.73692	7.14615	6.25219	6.79687	6.88428	5.12452	6.69456	6.90393	6.7233	7.02159	8.86767	8.31468	8.86862	6.77982	6.86853	8.38688	6.57411
SP5448_05355	8.53722	8.38948	8.66666	8.62909	8.39392	8.74883	8.53985	8.56421	8.57266	8.83823	8.77001	8.33136	8.41167	8.47324	8.52178	8.39989	8.50125	8.73387	8.53818	8.33376	8.51434	7.59544	7.76381	7.83466	7.71438	8.24053	7.92085	7.81776	7.73044	7.34429	7.81445	8.23441	7.89469	7.37145	7.09955	6.93646	7.90766	5.80048	7.68159	7.50522	7.24215	7.41391	8.83819	9.20435	8.91118	6.96493	6.93732	8.33443	6.80079
SP5448_05360	7.53678	7.91328	8.12519	7.77829	7.63327	7.54644	7.82465	8.32431	8.22125	7.92016	7.77417	7.72204	8.4824	8.02779	7.87715	7.88697	8.09885	7.60845	8.42015	8.32487	8.23164	7.25024	6.55565	7.32445	7.0352	7.19802	7.15951	7.12339	6.86041	7.31155	6.89681	7.48024	6.89302	7.3036	7.24906	7.06193	7.15987	6.01179	7.24446	6.85569	6.98363	7.00415	7.49596	7.06291	7.78123	6.29283	6.20704	7.00298	5.79381
SP5448_05365	8.01658	7.88356	7.75047	7.80959	7.82841	7.95677	7.65977	7.602	7.77529	8.09781	8.00736	7.66471	7.87955	7.80206	7.94931	8.11342	8.1011	8.22263	8.09749	7.79321	7.98152	8.16645	8.0245	7.84115	8.08199	8.22305	8.09317	8.03308	8.12981	7.9165	7.96647	8.19097	7.99898	7.87224	7.52754	7.53474	7.92257	7.18988	7.86275	7.61404	7.77027	7.74533	8.42284	8.38892	8.62295	8.23634	8.15728	8.49245	7.178
SP5448_05370	8.50822	8.30584	8.16588	8.20811	8.33607	8.33876	8.27324	8.15205	8.37739	8.4855	8.42983	8.28793	7.79071	8.41979	8.51389	8.57278	8.57469	8.68041	8.46503	8.24605	8.42176	8.25549	8.43348	8.11981	8.27451	8.4376	8.3552	8.34952	8.31592	8.2161	8.2418	8.38733	8.23531	8.18623	7.91629	7.95106	8.1489	7.47719	7.99933	7.83363	8.10411	8.08425	9.21035	9.14165	9.30299	8.99277	8.92865	9.19351	7.96615
SP5448_05375	8.04928	7.91838	7.72736	7.80529	7.71499	7.86943	7.66912	7.73726	8.11343	8.11443	8.29585	8.02401	8.35277	7.87014	7.8198	7.94112	8.03794	7.90879	8.13287	7.54941	8.09058	7.96733	8.1932	8.17672	8.17416	7.9483	8.18595	8.07449	8.19122	8.07903	8.15798	8.36221	8.1863	7.84997	7.94536	8.24221	7.89591	6.82095	7.85359	7.52872	8.0642	7.834	8.37232	8.26401	8.34397	8.38517	8.31921	8.07855	6.951
SP5448_05380	9.5831	9.52628	9.58544	9.45655	9.38459	9.30071	9.57092	9.62234	9.69781	9.93136	9.70362	9.31172	7.76052	9.58648	9.61707	9.57932	9.70081	9.50987	9.86191	9.86507	9.60541	9.55225	10.1374	10.1369	10.2191	9.97137	10.2083	9.96521	10.0737	9.898	10.2144	10.4722	10.0666	10.187	9.95696	10.235	9.68708	9.14403	9.73968	9.54847	9.6518	9.82098	9.9543	9.48842	9.88672	9.94627	9.91472	9.78657	8.97789
SP5448_05385	7.9722	7.86707	8.01192	7.95779	7.91678	8.29655	8.09988	7.92678	8.15352	8.03701	8.1505	8.00197	9.48309	8.08294	8.24461	8.00369	8.00461	8.30596	8.04181	7.82147	7.99612	6.65628	7.09822	6.87819	7.01337	7.4023	7.20573	7.64285	7.16888	6.94117	7.61508	7.63296	6.98371	7.03127	6.87755	6.81492	7.08612	5.95707	6.88628	7.2634	7.01361	7.66725	8.17645	8.23957	8.57944	6.80122	6.64682	7.58199	6.21634
SP5448_05390	2.29154	1.88747	2.32997	2.16415	1.59881	1.89492	1.86822	1.57078	1.78813	1.92052	1.68806	2.05955	8.12154	2.22126	1.94819	2.01079	2.27693	1.77924	1.65162	1.26939	1.83102	3.0244	1.85984	2.08531	2.43202	2.21935	2.80751	2.43044	2.57139	2.29758	1.83836	2.12754	2.33867	2.54204	2.58299	0.720711	2.73377	2.63363	2.80613	3.46524	3.3869	2.35608	1.78462	1.49718	1.34408	1.26571	1.13779	1.1444	0.745164
SP5448_05395	8.20433	8.33423	8.66336	8.42936	8.3065	8.66053	8.43275	8.40996	8.74578	8.39783	8.2186	8.37853	1.79233	8.59986	8.54739	8.36732	8.46254	8.44397	8.55545	8.76318	8.57044	8.23204	7.91259	7.87057	7.8847	8.47205	8.08645	8.19288	8.05174	8.03464	8.02609	8.06461	7.7631	8.14764	7.74419	7.5341	8.10931	7.14744	7.93911	7.96585	8.28304	7.4474	8.21762	8.43105	8.46399	6.87552	6.86461	7.95694	6.41801
SP5448_05405	6.62777	6.60089	6.66217	6.77579	6.56394	6.91031	6.64435	6.91256	6.82439	6.14542	6.6618	6.92278	8.6083	6.94771	6.94303	6.46329	6.56007	6.83567	6.92916	7.55595	7.19253	6.85558	6.14471	6.1322	6.08838	6.60056	5.88494	6.48305	6.40503	6.62314	5.98949	6.15277	6.05298	6.66682	5.96633	5.86797	6.8741	6.2051	6.77651	6.17844	6.48631	6.07973	6.50291	6.6744	6.66059	5.46273	5.36403	6.04578	5.20707
SP5448_05410	6.50555	6.49683	6.57127	6.5373	6.69835	6.82512	6.47838	6.37952	6.56951	5.90899	6.25809	6.52875	7.03233	6.79889	6.9354	6.85923	6.7824	6.88217	7.03408	6.9642	7.07376	5.22372	4.72723	4.70955	4.68168	5.74258	5.36239	5.54076	4.84097	4.97171	4.86198	4.51444	4.67909	5.47815	4.85116	4.27968	5.43509	3.43675	4.91229	4.99797	4.95049	4.97837	6.64037	6.4367	6.78378	3.93594	4.30651	5.64319	3.90011
SP5448_05415	8.89079	8.90207	8.77781	9.21386	8.71367	7.87753	9.21834	8.72964	8.16158	10.6278	9.36876	8.90594	6.83744	8.45944	8.76211	9.26368	8.6233	8.92151	9.09616	8.24758	8.4715	10.7324	10.9224	10.9731	10.6475	10.9738	10.7276	10.4062	10.8541	11.143	10.5509	10.7727	10.9011	10.8269	10.7716	10.3918	10.8274	9.47273	10.7728	10.4273	10.9888	9.97049	7.28344	7.628	7.40226	10.3374	10.2744	9.25556	9.74907
SP5448_05420	4.64966	4.89322	4.26954	5.07857	4.60845	4.02533	5.25363	4.52654	4.08859	7.25618	5.36816	4.80231	8.93562	4.33301	4.57058	5.40465	4.96998	4.45577	5.5871	4.53041	4.64857	7.51429	6.62015	6.96978	7.077	7.15244	6.73958	6.5722	6.85148	7.22488	6.83411	7.30404	6.49973	6.63745	6.77516	6.65255	6.73043	5.74834	6.8263	6.13374	6.42143	5.82846	2.75467	3.35183	3.08931	7.50992	7.58398	5.58274	6.52094
SP5448_05425	2.37768	1.8159	1.59755	1.8154	1.75188	1.98064	1.9605	1.48908	1.67468	1.52582	1.37014	1.09398	4.78397	2.11766	1.95472	1.64996	2.44056	1.95897	1.92151	1.4769	1.68477	7.65817	8.88146	8.51055	8.87286	8.49733	8.92374	6.32363	8.70222	7.71501	8.59052	8.81102	8.76637	8.70772	8.92765	8.745	8.54535	6.81072	8.99152	7.44372	7.20463	7.62847	2.5102	2.63385	2.54109	2.26458	2.93129	1.71468	4.41418
SP5448_05430	2.5614	1.19428	1.67868	1.74411	1.62041	1.67106	1.77226	1.62621	1.69355	1.62842	1.35442	1.09851	1.77949	2.36602	1.87629	1.78651	2.37819	2.00066	1.88578	2.04444	1.90383	8.11939	9.31622	9.09059	9.3808	9.34569	9.64903	6.70801	9.45427	8.11497	9.07077	9.12896	9.2054	9.39818	9.50893	9.33915	9.11593	6.61686	9.50376	8.19075	8.15044	8.1153	2.26382	2.48822	2.59724	2.36581	2.87307	1.77736	4.20277
SP5448_05435	4.88042	4.51974	4.53638	4.44564	4.52375	4.6282	4.63939	3.96716	4.16171	4.83809	4.82262	4.60358	1.96598	4.35495	4.55781	4.72384	4.49687	4.70067	4.81085	4.59417	4.40517	6.20179	6.60573	6.64455	6.71599	6.96112	6.71059	5.54608	6.75311	6.20638	6.49746	6.77953	6.3239	6.81828	6.75062	6.89713	6.22311	5.35567	6.59998	5.92966	6.1529	6.28181	4.40928	4.32372	4.30312	3.95715	3.83328	4.60636	3.72312
SP5448_05440	4.65578	4.39649	4.59393	4.35834	4.47297	4.88737	4.61187	3.9101	4.24447	4.93316	4.93262	4.53839	4.70418	4.26749	4.32566	4.40918	4.44151	4.65947	4.68735	4.23183	4.32681	6.66936	7.06454	6.85232	7.06266	7.169	7.16343	5.94334	7.28732	6.89084	6.68819	6.72211	6.96652	6.91923	6.95872	6.75941	6.67208	5.15381	6.99855	6.51585	6.88028	6.24648	3.61489	4.07833	4.12068	3.59436	3.77108	4.13484	3.00007
SP5448_05445	8.28567	8.03724	7.6953	7.73261	8.05926	7.65334	7.88902	7.58062	7.55115	6.92211	7.45675	7.79265	4.68413	8.05291	8.18416	8.31334	8.09368	8.08339	7.84187	7.79101	7.79507	5.53937	6.45085	6.03328	6.39085	6.75423	6.37262	6.5757	6.03287	5.62154	6.81313	6.65203	6.01794	6.22734	6.02219	6.50752	6.13312	5.13942	5.73669	5.61956	5.69891	5.51376	8.39994	8.57655	8.55718	6.68603	6.6658	7.84791	6.25661
SP5448_05450	6.96847	6.82224	6.55466	6.7076	6.67194	6.6481	6.58576	6.53105	6.52767	5.90079	6.35135	6.682	8.06682	6.90069	7.14721	7.4191	7.23117	7.14751	6.92658	6.68066	6.92459	5.1907	5.76352	5.29191	5.80288	6.23489	5.87166	6.17991	5.5589	5.16931	6.2352	6.06626	5.51629	5.63294	5.52017	5.34892	5.49728	3.98446	4.97591	4.92118	5.28517	4.8247	7.37756	7.18452	7.61558	5.79475	5.70009	6.93978	4.86907
SP5448_05455	6.382	6.25539	5.88993	6.03705	6.31812	6.00492	6.00415	5.83157	5.85664	5.38244	5.69775	5.98421	7.00264	6.30829	6.48382	6.80664	6.5812	6.56408	6.30721	6.0053	6.48368	4.47397	5.12055	4.90096	5.25257	5.42608	5.37625	5.34597	5.07126	4.49492	5.76285	5.69495	5.15074	5.20218	5.10703	5.3167	5.02101	4.31847	4.60149	4.41279	4.70254	4.2401	6.59867	6.55257	6.82592	4.98933	4.93094	6.33138	4.32491
SP5448_05460	8.14825	7.85488	7.2727	7.76632	7.96171	7.61957	7.57948	7.46176	7.38301	7.05816	7.11151	7.58419	6.46234	8.05697	8.1828	8.21767	8.07399	7.96354	7.66022	7.60575	7.80273	6.33607	6.95316	6.47644	6.68317	7.09416	6.95214	6.89477	6.84051	6.25385	7.06564	7.1504	6.67002	6.78801	6.34175	6.71317	6.65385	5.74318	6.14687	6.04554	6.22588	5.81629	8.16585	8.21773	8.12112	6.22645	6.29617	7.74976	6.00651
SP5448_05465	7.86775	7.60788	7.33177	7.51156	7.77712	7.39754	7.37288	7.46329	7.45313	7.14491	6.43927	7.43947	7.94018	7.83242	7.86668	8.10913	8.01586	7.76329	7.35528	7.43013	7.63109	6.24143	6.60091	6.21172	6.56136	6.80783	6.60357	6.57737	6.6258	6.21407	6.84707	7.04742	6.4388	6.40697	6.20754	6.42588	6.32161	5.18713	5.93227	5.47409	5.5352	5.55574	8.05463	7.99013	8.10106	6.12153	6.09029	7.73437	5.84765
SP5448_05470	9.72977	9.39462	8.83766	9.35141	8.99344	8.9898	9.07323	8.85271	9.01204	9.33616	9.34154	8.22666	7.74633	9.27422	9.27914	9.05819	9.41803	9.12548	8.86397	8.92511	8.65895	7.7771	8.47115	8.51387	9.0719	8.88587	8.93645	8.62108	8.41746	8.08899	8.98001	9.46289	8.22439	8.90266	8.57132	9.42448	8.32114	7.34756	8.0244	8.3464	8.26634	8.69487	11.274	10.9743	11.1853	10.0957	9.96142	11.313	9.4874
SP5448_05475	8.18328	7.72395	7.38869	7.93494	7.50633	7.67792	7.62205	7.34425	7.40553	8.03704	8.02451	6.00774	8.80387	8.04372	8.11471	7.94331	8.3368	8.09589	7.63936	7.34374	7.30113	7.81309	8.09997	8.30535	8.49773	8.73981	8.8144	8.47679	8.32299	7.70148	8.375	8.53664	7.92615	8.47938	8.07417	8.36954	8.57531	7.2518	8.13477	8.7432	8.71366	7.99815	10.1143	10.7817	10.1341	9.1977	9.18093	10.1955	8.77678
SP5448_05480	8.08792	7.46244	6.93954	7.62707	7.23176	7.46055	7.40462	6.93345	7.08617	7.43891	7.73724	5.56706	7.6578	7.59546	7.55772	7.32623	7.74567	7.69263	7.04025	7.10765	6.78247	7.12431	7.49802	7.58919	7.92417	8.02999	8.04815	7.70121	7.58125	6.96389	7.6557	7.81583	7.36174	7.7387	7.34554	7.8397	7.66404	6.46617	7.22039	7.71941	7.63635	7.41045	9.93665	9.98341	9.72195	9.02091	9.0141	9.87702	8.42558
SP5448_05485	9.05894	8.59756	8.60501	8.75584	8.38835	8.85618	8.54941	8.26829	8.53347	8.54264	8.94654	7.57712	7.30246	8.74128	8.71343	8.35018	8.82876	8.84615	8.28894	8.21889	8.16223	8.45796	8.78911	9.04223	8.99067	8.9042	8.9743	8.8231	8.7883	8.46893	8.91069	8.90559	8.59046	8.80861	8.49091	8.63308	8.87697	7.9317	8.53547	8.75971	8.63053	8.34077	10.6735	10.7469	10.4679	9.81019	9.7636	10.4897	9.19822
SP5448_05490	10.0256	10.1267	10.4131	10.3171	9.85297	10.4165	10.1565	10.3136	10.7428	10.3132	10.7183	9.82811	8.37712	10.0004	9.9283	9.67752	10.1812	10.2438	9.94667	9.6234	9.74235	9.21435	9.59378	9.88121	9.51239	9.75201	9.39905	9.36336	9.62395	9.38526	9.55492	9.77433	9.7605	9.24916	9.12942	9.05357	9.31091	8.60239	9.38742	9.78099	9.80652	9.79755	10.6599	10.8428	10.8564	9.81254	9.85097	10.4672	9.17195
SP5448_05495	8.87385	8.98895	9.18774	8.89284	8.96483	8.94157	9.11075	8.90672	8.98124	9.61622	9.40196	9.11439	9.75123	8.7829	8.85225	8.98566	8.85844	9.08487	9.28686	9.0137	9.04029	8.50279	8.813	8.71548	8.76494	8.934	8.83757	8.63161	8.60037	8.41457	8.63098	8.91002	8.71768	8.868	8.49488	8.7026	8.57461	7.26038	8.74428	8.60034	8.74677	8.75026	8.80759	8.9213	9.09147	8.26596	8.16663	8.56998	7.933
SP5448_05500	6.85078	6.47514	6.61411	6.55589	6.4067	6.60868	6.61794	6.55502	6.64424	6.41962	6.04204	6.18381	9.17532	6.74087	6.76289	6.87238	6.98099	7.01293	6.40192	6.74613	6.62028	5.8574	6.20888	5.9094	5.9696	6.27495	6.23902	6.34098	6.11823	5.65002	6.13828	6.27425	6.04439	5.91555	5.68881	5.76014	6.24622	5.16099	5.99929	5.70333	5.50041	5.69569	7.12516	7.71071	7.01038	5.4431	5.50674	6.59138	5.20753
SP5448_05505	7.01213	6.4407	6.57874	6.9135	6.5752	7.05312	7.0468	7.01609	6.90834	7.30661	7.37957	7.02788	6.65196	7.05697	7.05525	6.75284	6.81193	7.11474	6.8989	7.46376	7.07253	7.40589	7.73601	7.5094	7.56915	7.5964	7.45806	7.59356	7.80723	7.1824	7.6658	7.87993	7.74941	7.5639	7.11279	7.28669	7.72254	6.95978	7.67267	7.34615	7.44533	7.31876	6.08822	6.39287	6.01078	5.81126	5.88595	6.24428	5.04775
[truncated: 733 more rows]
[truncated: 67 more columns]

## Sheet: M
Supplementary Data 2_2: M-matrix: Weightings of the S. pyogenes 5448 genes in each of the 42 iModulons. Output of ICA.
[truncated: 1,724 more rows]

## Sheet: A
Supplementary Data 2_3: A-matrix: Activity of each of the 42 iModulons in the 116 samples in the model. Calculated by ICA.
[truncated: 43 more rows]
[truncated: 67 more columns]
